# Supplementary material for: Comparing DNA replication programs reveals large timing shifts at centromeres of endocycling cells in maize roots
Source: PLoS Genet. 2020 Oct 14;16(10):e1008623. doi: 10.1371/journal.pgen.1008623 (PMC7588055; doi:10.1371/journal.pgen.1008623)
Supplement: S1 Spreadsheet — (XLSX) [file pgen.1008623.s025.xlsx]

## Sheet: S1_Spreadsheet
Wear et al. S1 Spreadsheet
Sequence mapping statistics and data availability for all included datasets.
Repli-seq	Experiment	Cell cycle phase	Replicates	Post-processed reads (a)	Unique reads	% Uniquely mapped	Downsampled reads (b)	Replicate correlation (c)	Citation	BioProject ID	BioSample ID	Processed file links (e)
	Reference for Repli-seq	2C	1	167040024	119162753	71.3378	65711518	NA	[19]	PRJNA327875	SAMN05360906
	Mitotic cycle	Early S	3	362369380	261289352	72.1058	65711385	0.97-0.99	[19]		SAMN05360908	https://de.cyverse.org/dl/d/30D6677F-079E-46F6-97C1-5982587D9FF1/Z.mays_B73_RefGenv4.33_root0-1mm_Repli-seq_mitotic_earlyS_smoothedRatio_3kb_exBlacklist.bedgraph.gz
		Mid S	3	340764126	241379234	70.8347	65710294	0.93-0.97	[19]		SAMN05360909	https://de.cyverse.org/dl/d/3FA798BA-62CD-4D8B-8EAA-CA8C68628C95/Z.mays_B73_RefGenv4.33_root0-1mm_Repli-seq_mitotic_midS_smoothedRatio_3kb_exBlacklist.bedgraph.gz
		Late S	2	193557372	136945173	70.7517	65713176	0.97	[19]		SAMN05360907	https://de.cyverse.org/dl/d/34E3FF9A-053B-4464-BBC7-045B4A49DD5E/Z.mays_B73_RefGenv4.33_root0-1mm_Repli-seq_mitotic_lateS_smoothedRatio_3kb_exBlacklist.bedgraph.gz
	Endocycle	Early S	3	108590764	77445078	71.3183	65714671	0.95-0.96	this study		SAMN07709020	https://de.cyverse.org/dl/d/1C92F294-4A2B-48BA-88CC-DE7B3ED0CE3D/Z.mays_B73_RefGenv4.33_root1-3mm_Repli-seq_endocycle_earlyS_smoothedRatio_3kb_exBlacklist.bedgraph.gz
		Mid S	3	90367934	65709494	72.7133	65709494	0.80-0.93	this study		SAMN07709021	https://de.cyverse.org/dl/d/03FA6620-A5B2-4591-A6BC-C4701780A60E/Z.mays_B73_RefGenv4.33_root1-3mm_Repli-seq_endocycle_midS_smoothedRatio_3kb_exBlacklist.bedgraph.gz
		Late S	3	107279920	76366773	71.1846	65709376	0.89-0.99	this study		SAMN07709022	https://de.cyverse.org/dl/d/45DC4D37-F709-47E4-ABB7-74CCED7C89B6/Z.mays_B73_RefGenv4.33_root1-3mm_Repli-seq_endocycle_lateS_smoothedRatio_3kb_exBlacklist.bedgraph.gz
ChIP-seq	Experiment	Cell cycle phase	Replicates	Post-processed reads (a)	Unique reads	% Uniquely mapped	.	Replicate correlation (c)	Citation	BioProject ID	BioSample ID	Processed file links (e)
	Input for CENH3/H3K9me2 (d)	2C	3	284728896	210982856	74.0996	.	0.99	this study	PRJNA475120	SAMN09379956
		4C	3	177613230	133054672	74.9126	.	0.99	this study		SAMN09379954	https://de.cyverse.org/dl/d/FDAF0FC6-DE81-4AD0-B396-1F596C648421/Z.mays_B73_RefGenv4.33_root0-3mm_Input_Ratio2C.4C_1xnorm_5kb.bedgraph.gz
		8C	3	336774778	239673440	71.1673	.	0.99	this study		SAMN09379955	https://de.cyverse.org/dl/d/36FC1010-85E1-42DA-8E2E-BCCB3F8FCE23/Z.mays_B73_RefGenv4.33_root0-3mm_Input_Ratio8C.4C_1xnorm_5kb.bedgraph.gz
	CENH3 ChIP	2C	3	201101904	125508210	62.4103	.	0.97-0.99	this study	PRJNA474205	SAMN09294367	https://de.cyverse.org/dl/d/D7AA91D0-C33A-4261-AC35-7AB999938E6C/Z.mays_B73_RefGenv4.33_root0-3mm_CENH3_ChIP_2C_1xnorm_3kb_exBlacklist.bedgraph.gz
		4C	2	73536744	47358521	64.4012	.	0.99	this study		SAMN09294368	https://de.cyverse.org/dl/d/E74F29A3-ABC1-4896-B53F-9434A124F157/Z.mays_B73_RefGenv4.33_root0-3mm_CENH3_ChIP_4C_1xnorm_3kb_exBlacklist.bedgraph.gz
		8C	3	106412276	73681572	69.2416	.	0.97-0.99	this study		SAMN09294369	https://de.cyverse.org/dl/d/D37E2150-2192-4AC2-9B4F-099F7AE67533/Z.mays_B73_RefGenv4.33_root0-3mm_CENH3_ChIP_8C_1xnorm_3kb_exBlacklist.bedgraph.gz
	H3K9me2 ChIP	2C	3	175356002	136081741	77.6031	.	0.99	this study	PRJNA476661	SAMN09451632	https://de.cyverse.org/dl/d/ECBFBB07-6F44-4679-B3C4-BC96732526C1/Z.mays_B73_RefGenv4.33_root0-3mm_H3K9me2_ChIP_2C_1xnorm_3kb_exBlacklist.bedgraph.gz
		4C	3	312583974	235681718	75.3979	.	0.99	this study		SAMN09451630	https://de.cyverse.org/dl/d/94A4074B-019D-497F-AC16-0823AF2AE673/Z.mays_B73_RefGenv4.33_root0-3mm_H3K9me2_ChIP_4C_1xnorm_3kb_exBlacklist.bedgraph.gz
		8C	3	258182020	192500801	74.5601	.	0.99	this study		SAMN09451631	https://de.cyverse.org/dl/d/0F776976-16C4-42BE-8881-C05CCB710D24/Z.mays_B73_RefGenv4.33_root0-3mm_H3K9me2_ChIP_8C_1xnorm_3kb_exBlacklist.bedgraph.gz
	Input for H3K27me3	2C	1	30976416	22486014	72.5908	.	NA	[19]	PRJNA327594	SAMN05347081
	H3K27me3 ChIP	2C	3	83883940	72587240	86.5329	.	0.98-0.99	[19]		SAMN05347080	https://de.cyverse.org/dl/d/BC185A58-E484-4A3F-9E65-6127BC9B49F2/Z.mays_B73_RefGenv4.33_root0-3mm_H3K27me3_ChIP_2C_replicated_peaks.broadPeak.gz
		4C	3	104637570	90753251	86.731	.	0.96-0.99	this study		SAMN07708560	https://de.cyverse.org/dl/d/5FE42947-A903-4EFA-94D4-41E774A33027/Z.mays_B73_RefGenv4.33_root0-3mm_H3K27me3_ChIP_4C_replicated_peaks.broadPeak.gz
		8C	3	73474370	63070537	85.8402	.	0.96-0.98	this study		SAMN07708561	https://de.cyverse.org/dl/d/B37935C3-61F6-43FE-916D-2468D49B5F2C/Z.mays_B73_RefGenv4.33_root0-3mm_H3K27me3_ChIP_8C_replicated_peaks.broadPeak.gz
	Input for H3K4me3	2C	1	18377516	12528183	68.1713	.	NA	[19]	PRJNA327593	SAMN05347079
	H3K4me3 ChIP	2C	3	101674622	95102924	93.5365	.	0.99	[19]		SAMN05347078	https://de.cyverse.org/dl/d/DA5AEC08-1C4B-414A-862F-DD70A4D4485A/Z.mays_B73_RefGenv4.33_root0-3mm_H3K4me3_ChIP_2C_replicated_peaks.broadPeak.gz
		4C	3	99091598	90285224	91.1129	.	0.99	this study		SAMN07708570	https://de.cyverse.org/dl/d/075ACED2-0A7F-4D9A-9C89-A32997AAD6E0/Z.mays_B73_RefGenv4.33_root0-3mm_H3K4me3_ChIP_4C_replicated_peaks.broadPeak.gz
		8C	3	90992184	83555173	91.8268	.	0.99	this study		SAMN07708569	https://de.cyverse.org/dl/d/9D91D11B-5A67-4F8E-AC9E-A4348BB04401/Z.mays_B73_RefGenv4.33_root0-3mm_H3K4me3_ChIP_8C_replicated_peaks.broadPeak.gz
	Input for H3K56ac	2C	1	79809032	51309161	64.2899	.	NA	[19]	PRJNA327596	SAMN05347324
	H3K56ac ChIP	2C	3	111386706	83613679	75.0661	.	0.97-0.98	[19]		SAMN05347325	https://de.cyverse.org/dl/d/AD5BCC1C-423B-45EB-840B-4D41A36DF533/Z.mays_B73_RefGenv4.33_root0-5mm_H3K56ac_ChIP_2C_replicated_peaks.broadPeak.gz
		4C	3	124421284	97932593	78.7105	.	0.98-0.99	this study		SAMN07709026	https://de.cyverse.org/dl/d/7BFAF177-02C3-4E41-B8C9-5BD01006173C/Z.mays_B73_RefGenv4.33_root0-5mm_H3K56ac_ChIP_4C_replicated_peaks.broadPeak.gz
		8C	3	83839728	61478524	73.3286	.	0.96-0.99	this study		SAMN07709027	https://de.cyverse.org/dl/d/B0ACA89B-7AE2-45A6-8691-0DA09D527000/Z.mays_B73_RefGenv4.33_root0-5mm_H3K56ac_ChIP_8C_replicated_peaks.broadPeak.gz
RNA-seq	Experiment	Cell cycle phase	Replicates	Post-processed reads (a)	Tophat mapped reads	% Mapped	.	Replicate correlation (c)	Citation	BioProject ID	BioSample ID	Processed file links (e)
	Root tip 0-1 mm	not sorted	3	487233822	301057682	61.7892	.	0.93-0.95	[19]	PRJNA327595	SAMN05347266	https://de.cyverse.org/dl/d/009E2541-76A5-4063-8662-7272367B1037/Z.mays_B73_RefGenv4.33_root0-1mm_RNA-seq_genes.fpkm_tracking.gz
	Root tip 0-5 mm	not sorted	3	230328628	112747464	48.9507	.	0.95	this study	PRJNA411845	SAMN07689087	https://de.cyverse.org/dl/d/F631C8DF-59F6-47A1-BB9E-953AFFA39417/Z.mays_B73_RefGenv4.33_root0-5mm_RNA-seq_genes.fpkm_tracking.gz
Footnotes
a	See Methods for details on read processing (e.g. trimming and quality control) for each type of dataset.
b	Random downsampling of reads (see Methods) was carried out only for Repli-seq datasets to ensure mitotic and endocycle data were comparable.
c	Pearson's correlation coefficients calculated between individual biological repplicates. For RNA-seq data the read counts were log transformed prior to assessing the correlation, because extremely highly expressed genes varied more between replicates than the bulk of the genes.
d	The input data from CENH3/H3K9me2 ChIP-seq was also used for copy number analysis, except the mapped post-processed reads were used without MAPQ>10 filtering to have a more complete picture of the copy number of repeat regions.
e	Processed files can be downloaded from the CyVerse Data Store via the included links. A readme.txt file with a file directory and description of files hosted on CyVerse can be accessed via https://de.cyverse.org/dl/d/BB57CDDB-B1AB-4DF3-A38F-B9F893F4F4A6/Maize_RT_RefGen_v4.33_files_readme.txt
