# Supplementary material for: Comparing DNA replication programs reveals large timing shifts at centromeres of endocycling cells in maize roots
Source: PLoS Genet. 2020 Oct 14;16(10):e1008623. doi: 10.1371/journal.pgen.1008623 (PMC7588055; doi:10.1371/journal.pgen.1008623)
Supplement: S2 Spreadsheet — (XLSX) [file pgen.1008623.s026.xlsx]

## Sheet: S2_Spreadsheet
Wear et al. S2 Spreadsheet
RAT regions list
Chr	Start	End	RAT_type	Size_bp	Genic_Y/N	ExpGene_Y/N
1	669000	780000	Earlier-to-Later	111000	Y	Y
1	40641000	40725000	Later-to-Earlier	84000	Y	Y
1	49686000	49875000	Later-to-Earlier	189000	Y	Y
1	50844000	50982000	Earlier-to-Later	138000	Y	Y
1	59649000	59799000	Earlier-to-Later	150000	Y	Y
1	75018000	75162000	Earlier-to-Later	144000	Y	Y
1	95037000	95178000	Later-to-Earlier	141000	N	N
1	99666000	99924000	Earlier-to-Later	258000	Y	Y
1	110370000	110541000	Later-to-Earlier	171000	Y	Y
1	121431000	121557000	Earlier-to-Later	126000	Y	Y
1	123339000	123498000	Earlier-to-Later	159000	Y	Y
1	141573000	141801000	Later-to-Earlier	228000	Y	Y
1	142071000	142209000	Later-to-Earlier	138000	Y	Y
1	153984000	154164000	Earlier-to-Later	180000	Y	Y
1	161277000	161433000	Earlier-to-Later	156000	Y	Y
1	171705000	171852000	Earlier-to-Later	147000	Y	Y
1	197133000	197181000	Earlier-to-Later	48000	Y	Y
1	224136000	224238000	Earlier-to-Later	102000	Y	Y
1	231285000	231372000	Earlier-to-Later	87000	Y	Y
1	232488000	232590000	Earlier-to-Later	102000	Y	Y
1	237150000	237306000	Earlier-to-Later	156000	Y	Y
1	237585000	237627000	Earlier-to-Later	42000	Y	Y
1	238176000	238281000	Earlier-to-Later	105000	Y	Y
1	240240000	240348000	Later-to-Earlier	108000	Y	Y
1	241869000	241938000	Earlier-to-Later	69000	Y	Y
1	246771000	246912000	Later-to-Earlier	141000	Y	Y
1	250524000	250632000	Earlier-to-Later	108000	Y	N
1	255357000	255441000	Earlier-to-Later	84000	Y	Y
1	258462000	258669000	Earlier-to-Later	207000	Y	Y
1	268737000	268851000	Earlier-to-Later	114000	Y	Y
1	278307000	278466000	Earlier-to-Later	159000	Y	Y
1	287202000	287439000	Earlier-to-Later	237000	Y	Y
1	288447000	288639000	Earlier-to-Later	192000	Y	Y
2	29799000	29904000	Earlier-to-Later	105000	Y	Y
2	46785000	46938000	Earlier-to-Later	153000	Y	N
2	53913000	54009000	Earlier-to-Later	96000	Y	Y
2	54153000	54288000	Earlier-to-Later	135000	Y	Y
2	64326000	64479000	Earlier-to-Later	153000	Y	Y
2	70401000	70476000	Earlier-to-Later	75000	Y	Y
2	76491000	76662000	Earlier-to-Later	171000	Y	Y
2	79974000	80175000	Earlier-to-Later	201000	Y	Y
2	81627000	81852000	Earlier-to-Later	225000	Y	Y
2	95769000	96066000	Earlier-to-Later_CEN	297000	Y	N
2	96237000	96261000	Earlier-to-Later_CEN	24000	N	N
2	96291000	96402000	Earlier-to-Later_CEN	111000	N	N
2	96522000	96723000	Earlier-to-Later_CEN	201000	Y	N
2	96753000	96885000	Earlier-to-Later_CEN	132000	N	N
2	97269000	97494000	Earlier-to-Later_CEN	225000	Y	N
2	97590000	97806000	Earlier-to-Later_CEN	216000	Y	Y
2	104682000	104892000	Later-to-Earlier	210000	Y	Y
2	131550000	131841000	Earlier-to-Later	291000	Y	N
2	137895000	138282000	Earlier-to-Later	387000	Y	Y
2	142968000	143172000	Earlier-to-Later	204000	Y	Y
2	143583000	143721000	Earlier-to-Later	138000	Y	Y
2	143784000	143913000	Later-to-Earlier	129000	Y	Y
2	150729000	150831000	Earlier-to-Later	102000	Y	Y
2	152088000	152232000	Earlier-to-Later	144000	Y	Y
2	163194000	163326000	Earlier-to-Later	132000	Y	Y
2	167982000	168198000	Earlier-to-Later	216000	Y	Y
2	172752000	172926000	Earlier-to-Later	174000	Y	Y
2	175566000	175668000	Earlier-to-Later	102000	Y	Y
2	198744000	198828000	Earlier-to-Later	84000	Y	Y
2	208227000	208362000	Earlier-to-Later	135000	Y	Y
2	234114000	234315000	Earlier-to-Later	201000	Y	Y
3	17583000	17637000	Earlier-to-Later	54000	Y	Y
3	17904000	18018000	Later-to-Earlier	114000	Y	N
3	23856000	24084000	Earlier-to-Later	228000	Y	Y
3	30090000	30276000	Earlier-to-Later	186000	Y	Y
3	35313000	35403000	Earlier-to-Later	90000	Y	Y
3	51228000	51372000	Later-to-Earlier	144000	Y	Y
3	51588000	51681000	Earlier-to-Later	93000	Y	Y
3	64584000	64710000	Earlier-to-Later	126000	Y	Y
3	68766000	68916000	Earlier-to-Later	150000	Y	Y
3	85947000	85974000	Earlier-to-Later_CEN	27000	N	N
3	85983000	86061000	Earlier-to-Later_CEN	78000	Y	N
3	86073000	86115000	Earlier-to-Later_CEN	42000	N	N
3	86124000	86214000	Earlier-to-Later_CEN	90000	N	N
3	86286000	86340000	Earlier-to-Later_CEN	54000	N	N
3	86682000	86844000	Earlier-to-Later_CEN	162000	Y	Y
3	94269000	94491000	Earlier-to-Later	222000	Y	Y
3	101925000	102060000	Later-to-Earlier	135000	Y	Y
3	102840000	103158000	Earlier-to-Later	318000	Y	Y
3	103749000	103812000	Later-to-Earlier	63000	N	N
3	135975000	136035000	Earlier-to-Later	60000	Y	Y
3	142533000	142632000	Earlier-to-Later	99000	Y	Y
3	148143000	148221000	Earlier-to-Later	78000	Y	Y
3	151794000	151986000	Later-to-Earlier	192000	Y	Y
3	178311000	178383000	Later-to-Earlier	72000	Y	Y
3	183279000	183393000	Later-to-Earlier	114000	Y	Y
3	199866000	199980000	Earlier-to-Later	114000	Y	Y
3	203625000	203706000	Earlier-to-Later	81000	Y	Y
3	225639000	225702000	Earlier-to-Later	63000	Y	Y
3	235152000	235233000	Earlier-to-Later	81000	Y	Y
4	10569000	10659000	Earlier-to-Later	90000	Y	Y
4	13719000	13857000	Earlier-to-Later	138000	Y	Y
4	29190000	29328000	Earlier-to-Later	138000	Y	Y
4	40761000	40857000	Earlier-to-Later	96000	Y	Y
4	54603000	54720000	Earlier-to-Later	117000	Y	Y
4	55611000	55662000	Earlier-to-Later	51000	N	N
4	55671000	55773000	Earlier-to-Later	102000	Y	Y
4	69807000	69885000	Earlier-to-Later	78000	N	N
4	77349000	77481000	Earlier-to-Later	132000	Y	N
4	79725000	79902000	Earlier-to-Later	177000	Y	Y
4	104181000	104394000	Earlier-to-Later	213000	Y	Y
4	109056000	109143000	Earlier-to-Later_CEN	87000	N	N
4	109170000	109209000	Earlier-to-Later_CEN	39000	N	N
4	109275000	109383000	Earlier-to-Later_CEN	108000	Y	Y
4	109404000	109506000	Earlier-to-Later_CEN	102000	N	N
4	109524000	109632000	Earlier-to-Later_CEN	108000	N	N
4	109707000	109752000	Earlier-to-Later_CEN	45000	N	N
4	109938000	110001000	Earlier-to-Later_CEN	63000	N	N
4	127962000	128187000	Earlier-to-Later	225000	Y	Y
4	130188000	130272000	Earlier-to-Later	84000	Y	Y
4	131619000	131751000	Earlier-to-Later	132000	Y	Y
4	143448000	143721000	Earlier-to-Later	273000	Y	Y
4	154284000	154491000	Earlier-to-Later	207000	Y	Y
4	182796000	182967000	Later-to-Earlier	171000	Y	N
4	223698000	223854000	Earlier-to-Later	156000	Y	Y
4	228456000	228660000	Earlier-to-Later	204000	Y	Y
4	233136000	233277000	Earlier-to-Later	141000	Y	N
5	9000	78000	Earlier-to-Later	69000	Y	Y
5	17763000	17907000	Earlier-to-Later	144000	Y	Y
5	24141000	24273000	Later-to-Earlier	132000	Y	Y
5	25959000	26070000	Earlier-to-Later	111000	Y	Y
5	28032000	28170000	Earlier-to-Later	138000	Y	Y
5	31944000	32055000	Earlier-to-Later	111000	Y	Y
5	33150000	33210000	Earlier-to-Later	60000	Y	Y
5	35973000	36045000	Earlier-to-Later	72000	Y	Y
5	36267000	36423000	Later-to-Earlier	156000	Y	N
5	36774000	36927000	Earlier-to-Later	153000	Y	Y
5	49428000	49620000	Earlier-to-Later	192000	N	N
5	50415000	50529000	Earlier-to-Later	114000	Y	Y
5	51183000	51318000	Earlier-to-Later	135000	Y	Y
5	56622000	56733000	Earlier-to-Later	111000	Y	N
5	77040000	77109000	Earlier-to-Later	69000	Y	Y
5	83271000	83538000	Earlier-to-Later	267000	Y	Y
5	84261000	84324000	Earlier-to-Later	63000	Y	Y
5	90252000	90309000	Earlier-to-Later	57000	Y	N
5	104817000	105015000	Earlier-to-Later_CEN	198000	N	N
5	105030000	105336000	Earlier-to-Later_CEN	306000	Y	Y
5	105411000	105495000	Earlier-to-Later_CEN	84000	N	N
5	105507000	105684000	Earlier-to-Later_CEN	177000	N	N
5	105711000	105918000	Earlier-to-Later_CEN	207000	N	N
5	105954000	106065000	Earlier-to-Later_CEN	111000	N	N
5	106275000	106599000	Earlier-to-Later_CEN	324000	N	N
5	107787000	107919000	Earlier-to-Later	132000	Y	Y
5	115350000	115518000	Earlier-to-Later	168000	Y	Y
5	116481000	116709000	Earlier-to-Later	228000	Y	Y
5	126300000	126393000	Later-to-Earlier	93000	Y	Y
5	135480000	135756000	Earlier-to-Later	276000	Y	Y
5	140646000	141027000	Earlier-to-Later	381000	Y	Y
5	149013000	149187000	Later-to-Earlier	174000	Y	N
5	163140000	163263000	Later-to-Earlier	123000	Y	Y
5	177315000	177408000	Earlier-to-Later	93000	Y	Y
5	180363000	180486000	Earlier-to-Later	123000	Y	Y
5	189120000	189375000	Earlier-to-Later	255000	Y	Y
5	191808000	191928000	Later-to-Earlier	120000	Y	Y
5	195801000	195900000	Earlier-to-Later	99000	Y	Y
6	243000	318000	Earlier-to-Later	75000	Y	Y
6	19278000	19368000	Earlier-to-Later	90000	Y	Y
6	21663000	21831000	Earlier-to-Later	168000	Y	Y
6	30975000	31149000	Later-to-Earlier	174000	Y	Y
6	39741000	39930000	Earlier-to-Later	189000	Y	Y
6	40725000	40926000	Earlier-to-Later	201000	Y	Y
6	49206000	49335000	Earlier-to-Later	129000	Y	Y
6	62580000	62733000	Earlier-to-Later	153000	Y	Y
6	73779000	73917000	Earlier-to-Later	138000	Y	Y
6	75627000	75750000	Earlier-to-Later	123000	Y	Y
6	76011000	76173000	Earlier-to-Later	162000	Y	Y
6	84054000	84213000	Earlier-to-Later	159000	Y	Y
6	92037000	92196000	Earlier-to-Later	159000	N	N
6	115962000	116022000	Later-to-Earlier	60000	Y	Y
6	118773000	118878000	Earlier-to-Later	105000	Y	Y
6	122823000	122961000	Earlier-to-Later	138000	Y	Y
6	141339000	141435000	Earlier-to-Later	96000	Y	Y
6	144330000	144519000	Earlier-to-Later	189000	Y	Y
6	145356000	145452000	Earlier-to-Later	96000	Y	Y
6	158166000	158244000	Earlier-to-Later	78000	Y	Y
7	8565000	8664000	Earlier-to-Later	99000	Y	Y
7	15681000	15765000	Later-to-Earlier	84000	Y	Y
7	17100000	17268000	Earlier-to-Later	168000	Y	Y
7	21456000	21495000	Earlier-to-Later	39000	N	N
7	23277000	23415000	Earlier-to-Later	138000	Y	Y
7	28521000	28677000	Earlier-to-Later	156000	Y	Y
7	31158000	31335000	Earlier-to-Later	177000	Y	Y
7	33219000	33399000	Earlier-to-Later	180000	Y	Y
7	41586000	41832000	Later-to-Earlier	246000	Y	Y
7	44472000	44553000	Earlier-to-Later	81000	Y	Y
7	51285000	51411000	Earlier-to-Later	126000	Y	Y
7	65802000	65913000	Earlier-to-Later	111000	Y	Y
7	71043000	71169000	Earlier-to-Later	126000	Y	Y
7	76650000	76797000	Earlier-to-Later	147000	Y	Y
7	82776000	82881000	Earlier-to-Later	105000	Y	Y
7	82935000	83262000	Earlier-to-Later	327000	Y	Y
7	102150000	102459000	Earlier-to-Later	309000	Y	Y
7	117705000	117870000	Earlier-to-Later	165000	Y	Y
7	121635000	121710000	Earlier-to-Later	75000	Y	Y
7	133551000	133641000	Earlier-to-Later	90000	Y	Y
7	168804000	168906000	Earlier-to-Later	102000	Y	Y
7	169083000	169170000	Earlier-to-Later	87000	Y	Y
7	170154000	170199000	Earlier-to-Later	45000	Y	N
7	171609000	171765000	Earlier-to-Later	156000	Y	Y
8	1647000	1728000	Earlier-to-Later	81000	Y	Y
8	2517000	2598000	Earlier-to-Later	81000	Y	Y
8	4101000	4257000	Earlier-to-Later	156000	Y	Y
8	5346000	5424000	Earlier-to-Later	78000	Y	Y
8	6285000	6360000	Earlier-to-Later	75000	Y	Y
8	37644000	37824000	Earlier-to-Later	180000	Y	Y
8	44340000	44529000	Later-to-Earlier	189000	Y	Y
8	49749000	49887000	Earlier-to-Later	138000	Y	Y
8	50661000	50925000	Earlier-to-Later_CEN	264000	Y	N
8	50937000	51105000	Earlier-to-Later_CEN	168000	Y	Y
8	51171000	51234000	Earlier-to-Later_CEN	63000	Y	N
8	51249000	51369000	Earlier-to-Later_CEN	120000	N	N
8	51381000	51456000	Earlier-to-Later_CEN	75000	Y	N
8	51477000	51735000	Earlier-to-Later_CEN	258000	N	N
8	51972000	52080000	Earlier-to-Later_CEN	108000	N	N
8	66708000	66846000	Earlier-to-Later	138000	Y	Y
8	76056000	76134000	Earlier-to-Later	78000	Y	Y
8	86835000	87057000	Earlier-to-Later	222000	Y	Y
8	95121000	95427000	Earlier-to-Later	306000	Y	Y
8	114936000	115146000	Later-to-Earlier	210000	Y	Y
8	115647000	115869000	Later-to-Earlier	222000	Y	Y
8	118089000	118257000	Earlier-to-Later	168000	Y	Y
8	118488000	118653000	Earlier-to-Later	165000	Y	Y
8	122580000	122682000	Earlier-to-Later	102000	Y	Y
8	129807000	130056000	Earlier-to-Later	249000	Y	Y
8	130251000	130386000	Earlier-to-Later	135000	Y	Y
8	155154000	155352000	Later-to-Earlier	198000	Y	Y
9	24630000	24720000	Earlier-to-Later	90000	Y	Y
9	27504000	27570000	Earlier-to-Later	66000	Y	Y
9	35199000	35352000	Earlier-to-Later	153000	Y	Y
9	36717000	36969000	Earlier-to-Later	252000	Y	Y
9	39879000	40029000	Earlier-to-Later	150000	Y	N
9	40848000	41019000	Earlier-to-Later	171000	Y	Y
9	43233000	43383000	Earlier-to-Later	150000	Y	Y
9	53820000	54597000	Earlier-to-Later_CEN	777000	Y	N
9	54606000	54939000	Earlier-to-Later_CEN	333000	Y	N
9	54978000	55146000	Earlier-to-Later_CEN	168000	N	N
9	55158000	55461000	Earlier-to-Later_CEN	303000	Y	Y
9	63096000	63282000	Earlier-to-Later	186000	Y	Y
9	81531000	81591000	Later-to-Earlier	60000	N	N
9	82818000	82983000	Earlier-to-Later	165000	Y	Y
9	86568000	86730000	Earlier-to-Later	162000	Y	Y
9	91176000	91491000	Later-to-Earlier	315000	Y	Y
9	96858000	96948000	Earlier-to-Later	90000	Y	Y
9	118905000	119034000	Later-to-Earlier	129000	Y	Y
9	149547000	149655000	Earlier-to-Later	108000	Y	Y
9	151731000	151800000	Earlier-to-Later	69000	Y	N
9	153789000	153909000	Earlier-to-Later	120000	Y	Y
10	10761000	10899000	Earlier-to-Later	138000	Y	Y
10	14718000	14778000	Earlier-to-Later	60000	N	N
10	16662000	16821000	Earlier-to-Later	159000	Y	Y
10	23448000	23550000	Earlier-to-Later	102000	Y	Y
10	35064000	35286000	Later-to-Earlier	222000	Y	Y
10	51198000	52308000	Earlier-to-Later_CEN	1110000	Y	Y
10	52329000	52464000	Earlier-to-Later_CEN	135000	Y	Y
10	52536000	52704000	Earlier-to-Later_CEN	168000	Y	Y
10	55632000	55707000	Earlier-to-Later	75000	N	N
10	68388000	68547000	Earlier-to-Later	159000	Y	Y
10	71619000	71886000	Later-to-Earlier	267000	Y	Y
10	83151000	83322000	Earlier-to-Later	171000	Y	Y
10	89265000	89319000	Earlier-to-Later	54000	Y	Y
10	98718000	98838000	Earlier-to-Later	120000	Y	Y
10	99825000	99954000	Later-to-Earlier	129000	Y	Y
10	100611000	100719000	Earlier-to-Later	108000	Y	Y
10	102021000	102126000	Earlier-to-Later	105000	Y	Y
10	102135000	102279000	Earlier-to-Later	144000	Y	Y
10	107616000	107775000	Earlier-to-Later	159000	Y	Y
10	112842000	112944000	Earlier-to-Later	102000	Y	Y
10	116157000	116358000	Later-to-Earlier	201000	Y	Y
10	116640000	116727000	Earlier-to-Later	87000	Y	Y
10	124077000	124176000	Later-to-Earlier	99000	Y	Y
10	150795000	150939000	Later-to-Earlier	144000	Y	Y
