# Supplementary material for: Comparing DNA replication programs reveals large timing shifts at centromeres of endocycling cells in maize roots
Source: PLoS Genet. 2020 Oct 14;16(10):e1008623. doi: 10.1371/journal.pgen.1008623 (PMC7588055; doi:10.1371/journal.pgen.1008623)
Supplement: S3 Spreadsheet — (XLSX) [file pgen.1008623.s027.xlsx]

## Sheet: S3_Spreadsheet
Wear et al. S3 Spreadsheet
Genes found in RATs
Gene_ID	Chr	RAT_Start	RAT_End	RAT_Type	Gene_Start	Gene_End	Strand	Source	Gene_type	Description	FPKM_Root_0-1mm	FPKM_Root_0-5mm
Zm00001d027258	1	669000	780000	Earlier-to-Later	689056	689704	+	gramene	protein_coding_gene	ID=gene:Zm00001d027258;biotype=protein_coding;gene_id=Zm00001d027258;logic_name=maker_gene	0.125963	0
Zm00001d027259	1	669000	780000	Earlier-to-Later	689483	716826	-	gramene	protein_coding_gene	ID=gene:Zm00001d027259;biotype=protein_coding;gene_id=Zm00001d027259;logic_name=maker_gene	34.6614	18.99
Zm00001d028608	1	40641000	40725000	Later-to-Earlier	40713008	40718506	+	gramene	protein_coding_gene	ID=gene:Zm00001d028608;biotype=protein_coding;gene_id=Zm00001d028608;logic_name=maker_gene	16.519	43.0511
Zm00001d022724	1	49686000	49875000	Later-to-Earlier	49712587	49712849	+	gramene	lincRNA_gene	ID=gene:Zm00001d022724;biotype=lincRNA;gene_id=Zm00001d022724;logic_name=lncrna_gene	0.175045	0
Zm00001d028888	1	49686000	49875000	Later-to-Earlier	49731260	49733065	+	gramene	protein_coding_gene	ID=gene:Zm00001d028888;biotype=protein_coding;gene_id=Zm00001d028888;logic_name=maker_gene	0.0131879	0.0401964
Zm00001d028889	1	49686000	49875000	Later-to-Earlier	49802519	49804621	+	gramene	protein_coding_gene	ID=gene:Zm00001d028889;biotype=protein_coding;gene_id=Zm00001d028889;logic_name=maker_gene	1.67829	13.2105
Zm00001d028890	1	49686000	49875000	Later-to-Earlier	49809777	49823368	-	gramene	protein_coding_gene	ID=gene:Zm00001d028890;biotype=protein_coding;gene_id=Zm00001d028890;logic_name=maker_gene	3.78665	6.12615
Zm00001d028891	1	49686000	49875000	Later-to-Earlier	49817861	49817932	+	gramene	tRNA_gene	ID=gene:Zm00001d028891;biotype=tRNA;gene_id=Zm00001d028891;logic_name=maker_trnascan	0	0
Zm00001d028893	1	49686000	49875000	Later-to-Earlier	49848695	49848767	-	gramene	tRNA_gene	ID=gene:Zm00001d028893;biotype=tRNA;gene_id=Zm00001d028893;logic_name=maker_trnascan	0	0
Zm00001d028892	1	49686000	49875000	Later-to-Earlier	49823723	49823795	+	gramene	tRNA_gene	ID=gene:Zm00001d028892;biotype=tRNA;gene_id=Zm00001d028892;logic_name=maker_trnascan	0	0
Zm00001d028912	1	50844000	50982000	Earlier-to-Later	50862352	50863638	-	gramene	protein_coding_gene	ID=gene:Zm00001d028912;biotype=protein_coding;gene_id=Zm00001d028912;logic_name=maker_gene	0	2.52114
Zm00001d022725	1	50844000	50982000	Earlier-to-Later	50880448	50881572	-	gramene	lincRNA_gene	ID=gene:Zm00001d022725;biotype=lincRNA;gene_id=Zm00001d022725;logic_name=lncrna_gene	180.562	169.219
Zm00001d029132	1	59649000	59799000	Earlier-to-Later	59750279	59754277	+	gramene	protein_coding_gene	ID=gene:Zm00001d029132;biotype=protein_coding;gene_id=Zm00001d029132;logic_name=maker_gene	0	0
Zm00001d029133	1	59649000	59799000	Earlier-to-Later	59759933	59786192	+	gramene	protein_coding_gene	ID=gene:Zm00001d029133;biotype=protein_coding;description=Nuclear cap-binding protein subunit 1 [Source:Projected from Arabidopsis thaliana (AT2G13540) UniProtKB/Swiss-Prot%3BAcc:Q9SIU2];gene_id=Zm00001d029133;logic_name=maker_gene	55.0052	27.8965
Zm00001d029530	1	75018000	75162000	Earlier-to-Later	75041778	75049211	-	gramene	protein_coding_gene	ID=gene:Zm00001d029530;biotype=protein_coding;gene_id=Zm00001d029530;logic_name=maker_gene	41.6907	14.0393
Zm00001d029531	1	75018000	75162000	Earlier-to-Later	75094561	75101160	-	gramene	protein_coding_gene	ID=gene:Zm00001d029531;biotype=protein_coding;gene_id=Zm00001d029531;logic_name=maker_gene	0.417003	0.14509
Zm00001d030016	1	99666000	99924000	Earlier-to-Later	99772449	99776664	+	gramene	protein_coding_gene	ID=gene:Zm00001d030016;biotype=protein_coding;gene_id=Zm00001d030016;logic_name=maker_gene	7.52418	4.55238
Zm00001d030017	1	99666000	99924000	Earlier-to-Later	99828448	99829100	+	gramene	protein_coding_gene	ID=gene:Zm00001d030017;biotype=protein_coding;gene_id=Zm00001d030017;logic_name=maker_gene	0.0534523	0
Zm00001d030174	1	110370000	110541000	Later-to-Earlier	110508512	110509792	+	gramene	protein_coding_gene	ID=gene:Zm00001d030174;biotype=protein_coding;gene_id=Zm00001d030174;logic_name=maker_gene	0	0
Zm00001d030173	1	110370000	110541000	Later-to-Earlier	110378372	110389224	-	gramene	protein_coding_gene	ID=gene:Zm00001d030173;biotype=protein_coding;description=Calmodulin-binding receptor-like cytoplasmic kinase 3 [Source:Projected from Arabidopsis thaliana (AT2G11520) UniProtKB/Swiss-Prot%3BAcc:Q9ASQ5];gene_id=Zm00001d030173;logic_name=maker_gene	37.5864	56.393
Zm00001d030310	1	121431000	121557000	Earlier-to-Later	121458401	121462310	-	gramene	protein_coding_gene	ID=gene:Zm00001d030310;biotype=protein_coding;gene_id=Zm00001d030310;logic_name=maker_gene	17.0978	10.4703
Zm00001d030311	1	121431000	121557000	Earlier-to-Later	121484802	121486613	-	gramene	protein_coding_gene	ID=gene:Zm00001d030311;biotype=protein_coding;gene_id=Zm00001d030311;logic_name=maker_gene	0	0
Zm00001d030339	1	123339000	123498000	Earlier-to-Later	123359112	123359663	-	gramene	protein_coding_gene	ID=gene:Zm00001d030339;biotype=protein_coding;gene_id=Zm00001d030339;logic_name=maker_gene	0	0.167272
Zm00001d030342	1	123339000	123498000	Earlier-to-Later	123464937	123467804	-	gramene	protein_coding_gene	ID=gene:Zm00001d030342;biotype=protein_coding;gene_id=Zm00001d030342;logic_name=maker_gene	5.70701	8.20447
Zm00001d030340	1	123339000	123498000	Earlier-to-Later	123383744	123433372	-	gramene	protein_coding_gene	ID=gene:Zm00001d030340;biotype=protein_coding;gene_id=Zm00001d030340;logic_name=maker_gene	28.2046	13.2463
Zm00001d030341	1	123339000	123498000	Earlier-to-Later	123440640	123463706	+	gramene	protein_coding_gene	ID=gene:Zm00001d030341;biotype=protein_coding;gene_id=Zm00001d030341;logic_name=maker_gene	0.0686267	0
Zm00001d030526	1	141573000	141801000	Later-to-Earlier	141705734	141709496	+	gramene	protein_coding_gene	ID=gene:Zm00001d030526;biotype=protein_coding;gene_id=Zm00001d030526;logic_name=maker_gene	1.54029	16.585
Zm00001d030531	1	142071000	142209000	Later-to-Earlier	142157919	142158562	+	gramene	protein_coding_gene	ID=gene:Zm00001d030531;biotype=protein_coding;gene_id=Zm00001d030531;logic_name=maker_gene	0	0
Zm00001d030532	1	142071000	142209000	Later-to-Earlier	142193026	142194949	+	gramene	protein_coding_gene	ID=gene:Zm00001d030532;biotype=protein_coding;gene_id=Zm00001d030532;logic_name=maker_gene	10.4939	32.1706
Zm00001d030696	1	153984000	154164000	Earlier-to-Later	154068957	154069460	-	gramene	protein_coding_gene	ID=gene:Zm00001d030696;biotype=protein_coding;gene_id=Zm00001d030696;logic_name=maker_gene	0	0
Zm00001d030698	1	153984000	154164000	Earlier-to-Later	154144314	154144817	+	gramene	protein_coding_gene	ID=gene:Zm00001d030698;biotype=protein_coding;gene_id=Zm00001d030698;logic_name=maker_gene	22.9244	97.6237
Zm00001d022831	1	153984000	154164000	Earlier-to-Later	154152556	154153266	+	gramene	lincRNA_gene	ID=gene:Zm00001d022831;biotype=lincRNA;gene_id=Zm00001d022831;logic_name=lncrna_gene	1.07405	1.31349
Zm00001d030697	1	153984000	154164000	Earlier-to-Later	154090317	154092627	-	gramene	protein_coding_gene	ID=gene:Zm00001d030697;biotype=protein_coding;gene_id=Zm00001d030697;logic_name=maker_gene	10.1888	3.64492
Zm00001d030811	1	161277000	161433000	Earlier-to-Later	161322736	161323433	+	gramene	protein_coding_gene	ID=gene:Zm00001d030811;biotype=protein_coding;gene_id=Zm00001d030811;logic_name=maker_gene	0	0
Zm00001d030812	1	161277000	161433000	Earlier-to-Later	161356525	161357539	-	gramene	protein_coding_gene	ID=gene:Zm00001d030812;biotype=protein_coding;gene_id=Zm00001d030812;logic_name=maker_gene	1.26361	6.67264
Zm00001d030814	1	161277000	161433000	Earlier-to-Later	161427276	161429557	-	gramene	protein_coding_gene	ID=gene:Zm00001d030814;biotype=protein_coding;gene_id=Zm00001d030814;logic_name=maker_gene	0	0
Zm00001d030813	1	161277000	161433000	Earlier-to-Later	161366020	161384996	-	gramene	protein_coding_gene	ID=gene:Zm00001d030813;biotype=protein_coding;gene_id=Zm00001d030813;logic_name=maker_gene	0	0
Zm00001d030982	1	171705000	171852000	Earlier-to-Later	171818548	171823296	+	gramene	protein_coding_gene	ID=gene:Zm00001d030982;biotype=protein_coding;gene_id=Zm00001d030982;logic_name=maker_gene	9.31546	3.80804
Zm00001d031643	1	197133000	197181000	Earlier-to-Later	197133007	197142004	+	gramene	protein_coding_gene	ID=gene:Zm00001d031643;biotype=protein_coding;gene_id=Zm00001d031643;logic_name=maker_gene	41.3154	22.2046
Zm00001d032370	1	224136000	224238000	Earlier-to-Later	224157746	224162834	-	gramene	protein_coding_gene	ID=gene:Zm00001d032370;biotype=protein_coding;gene_id=Zm00001d032370;logic_name=maker_gene	346.355	207.758
Zm00001d032372	1	224136000	224238000	Earlier-to-Later	224206626	224207189	+	gramene	protein_coding_gene	ID=gene:Zm00001d032372;biotype=protein_coding;gene_id=Zm00001d032372;logic_name=maker_gene	0.618879	4.87079
Zm00001d032371	1	224136000	224238000	Earlier-to-Later	224163203	224168489	+	gramene	protein_coding_gene	ID=gene:Zm00001d032371;biotype=protein_coding;gene_id=Zm00001d032371;logic_name=maker_gene	0	0
Zm00001d032587	1	231285000	231372000	Earlier-to-Later	231348416	231372317	+	gramene	protein_coding_gene	ID=gene:Zm00001d032587;biotype=protein_coding;description=DNA-directed RNA polymerase I subunit 2 [Source:Projected from Arabidopsis thaliana (AT1G29940) UniProtKB/Swiss-Prot%3BAcc:F4I366];gene_id=Zm00001d032587;logic_name=maker_gene	52.0729	17.5924
Zm00001d032629	1	232488000	232590000	Earlier-to-Later	232489216	232489650	+	gramene	protein_coding_gene	ID=gene:Zm00001d032629;biotype=protein_coding;gene_id=Zm00001d032629;logic_name=maker_gene	0	0
Zm00001d032630	1	232488000	232590000	Earlier-to-Later	232495024	232495711	+	gramene	protein_coding_gene	ID=gene:Zm00001d032630;biotype=protein_coding;gene_id=Zm00001d032630;logic_name=maker_gene	0	0
Zm00001d032631	1	232488000	232590000	Earlier-to-Later	232501071	232501577	-	gramene	protein_coding_gene	ID=gene:Zm00001d032631;biotype=protein_coding;gene_id=Zm00001d032631;logic_name=maker_gene	0	0
Zm00001d032632	1	232488000	232590000	Earlier-to-Later	232559757	232566736	+	gramene	protein_coding_gene	ID=gene:Zm00001d032632;biotype=protein_coding;gene_id=Zm00001d032632;logic_name=maker_gene	32.9595	12.003
Zm00001d022941	1	237150000	237306000	Earlier-to-Later	237179769	237180576	-	gramene	lincRNA_gene	ID=gene:Zm00001d022941;biotype=lincRNA;gene_id=Zm00001d022941;logic_name=lncrna_gene	1.14839	0
Zm00001d032747	1	237150000	237306000	Earlier-to-Later	237154344	237166072	+	gramene	protein_coding_gene	ID=gene:Zm00001d032747;biotype=protein_coding;gene_id=Zm00001d032747;logic_name=maker_gene	0	0
Zm00001d032748	1	237150000	237306000	Earlier-to-Later	237169276	237182149	-	gramene	protein_coding_gene	ID=gene:Zm00001d032748;biotype=protein_coding;gene_id=Zm00001d032748;logic_name=maker_gene	157.901	63.3206
Zm00001d032750	1	237150000	237306000	Earlier-to-Later	237240250	237242136	-	gramene	protein_coding_gene	ID=gene:Zm00001d032750;biotype=protein_coding;gene_id=Zm00001d032750;logic_name=maker_gene	0.0251547	0
Zm00001d032763	1	237585000	237627000	Earlier-to-Later	237624499	237636043	-	gramene	protein_coding_gene	ID=gene:Zm00001d032763;biotype=protein_coding;gene_id=Zm00001d032763;logic_name=maker_gene	96.0625	51.8798
Zm00001d032788	1	238176000	238281000	Earlier-to-Later	238190770	238192464	-	gramene	protein_coding_gene	ID=gene:Zm00001d032788;biotype=protein_coding;gene_id=Zm00001d032788;logic_name=maker_gene	0.0161374	0.0986141
Zm00001d032789	1	238176000	238281000	Earlier-to-Later	238195329	238201192	-	gramene	protein_coding_gene	ID=gene:Zm00001d032789;Name=CPN60II;biotype=protein_coding;description=Chaperonin CPN60-2%2C mitochondrial [Source:UniProtKB/Swiss-Prot%3BAcc:Q43298];gene_id=Zm00001d032789;logic_name=maker_gene	449.445	207.958
Zm00001d032791	1	238176000	238281000	Earlier-to-Later	238234569	238235954	+	gramene	protein_coding_gene	ID=gene:Zm00001d032791;biotype=protein_coding;gene_id=Zm00001d032791;logic_name=maker_gene	1.67424	0.646975
Zm00001d032792	1	238176000	238281000	Earlier-to-Later	238277403	238278714	+	gramene	protein_coding_gene	ID=gene:Zm00001d032792;biotype=protein_coding;gene_id=Zm00001d032792;logic_name=maker_gene	0.0454906	0
Zm00001d032793	1	238176000	238281000	Earlier-to-Later	238279545	238280723	-	gramene	protein_coding_gene	ID=gene:Zm00001d032793;biotype=protein_coding;gene_id=Zm00001d032793;logic_name=maker_gene	0	0
Zm00001d032790	1	238176000	238281000	Earlier-to-Later	238206823	238227886	-	gramene	protein_coding_gene	ID=gene:Zm00001d032790;biotype=protein_coding;gene_id=Zm00001d032790;logic_name=maker_gene	6.12792	1.75941
Zm00001d032852	1	240240000	240348000	Later-to-Earlier	240258696	240275155	-	gramene	protein_coding_gene	ID=gene:Zm00001d032852;biotype=protein_coding;gene_id=Zm00001d032852;logic_name=maker_gene	7.12752	14.0974
Zm00001d032895	1	241869000	241938000	Earlier-to-Later	241896751	241900790	-	gramene	protein_coding_gene	ID=gene:Zm00001d032895;biotype=protein_coding;gene_id=Zm00001d032895;logic_name=maker_gene	0.174386	0.0278824
Zm00001d032894	1	241869000	241938000	Earlier-to-Later	241894333	241913759	+	gramene	protein_coding_gene	ID=gene:Zm00001d032894;biotype=protein_coding;gene_id=Zm00001d032894;logic_name=maker_gene	39.0325	14.6841
Zm00001d033008	1	246771000	246912000	Later-to-Earlier	246812393	246813247	-	gramene	protein_coding_gene	ID=gene:Zm00001d033008;biotype=protein_coding;gene_id=Zm00001d033008;logic_name=maker_gene	0	0
Zm00001d022950	1	246771000	246912000	Later-to-Earlier	246815257	246817570	-	gramene	lincRNA_gene	ID=gene:Zm00001d022950;biotype=lincRNA;gene_id=Zm00001d022950;logic_name=lncrna_gene	0	0
Zm00001d033009	1	246771000	246912000	Later-to-Earlier	246830535	246831469	-	gramene	protein_coding_gene	ID=gene:Zm00001d033009;biotype=protein_coding;gene_id=Zm00001d033009;logic_name=maker_gene	0	0
Zm00001d033010	1	246771000	246912000	Later-to-Earlier	246870226	246870298	-	gramene	tRNA_gene	ID=gene:Zm00001d033010;biotype=tRNA;gene_id=Zm00001d033010;logic_name=maker_trnascan	0	0
Zm00001d033005	1	246771000	246912000	Later-to-Earlier	246790551	246792861	-	gramene	protein_coding_gene	ID=gene:Zm00001d033005;biotype=protein_coding;gene_id=Zm00001d033005;logic_name=maker_gene	3.27577	41.9496
Zm00001d033011	1	246771000	246912000	Later-to-Earlier	246870441	246874115	-	gramene	protein_coding_gene	ID=gene:Zm00001d033011;biotype=protein_coding;gene_id=Zm00001d033011;logic_name=maker_gene	0	0
Zm00001d033007	1	246771000	246912000	Later-to-Earlier	246807377	246811927	+	gramene	protein_coding_gene	ID=gene:Zm00001d033007;biotype=protein_coding;gene_id=Zm00001d033007;logic_name=maker_gene	0	0
Zm00001d033115	1	250524000	250632000	Earlier-to-Later	250573058	250576220	+	gramene	protein_coding_gene	ID=gene:Zm00001d033115;biotype=protein_coding;gene_id=Zm00001d033115;logic_name=maker_gene	0	0
Zm00001d033116	1	250524000	250632000	Earlier-to-Later	250585460	250586016	-	gramene	protein_coding_gene	ID=gene:Zm00001d033116;biotype=protein_coding;gene_id=Zm00001d033116;logic_name=maker_gene	0	0
Zm00001d033119	1	250524000	250632000	Earlier-to-Later	250612060	250613031	-	gramene	protein_coding_gene	ID=gene:Zm00001d033119;biotype=protein_coding;gene_id=Zm00001d033119;logic_name=maker_gene	0	0
Zm00001d033117	1	250524000	250632000	Earlier-to-Later	250589715	250596193	-	gramene	protein_coding_gene	ID=gene:Zm00001d033117;biotype=protein_coding;gene_id=Zm00001d033117;logic_name=maker_gene	0	0.0365431
Zm00001d033118	1	250524000	250632000	Earlier-to-Later	250609259	250610953	-	gramene	protein_coding_gene	ID=gene:Zm00001d033118;biotype=protein_coding;gene_id=Zm00001d033118;logic_name=maker_gene	0.021752	0
Zm00001d033238	1	255357000	255441000	Earlier-to-Later	255391827	255391899	+	gramene	tRNA_gene	ID=gene:Zm00001d033238;biotype=tRNA;gene_id=Zm00001d033238;logic_name=maker_trnascan	312.299	2738.33
Zm00001d033239	1	255357000	255441000	Earlier-to-Later	255392565	255392637	-	gramene	tRNA_gene	ID=gene:Zm00001d033239;biotype=tRNA;gene_id=Zm00001d033239;logic_name=maker_trnascan	0	0
Zm00001d033237	1	255357000	255441000	Earlier-to-Later	255361226	255391452	-	gramene	protein_coding_gene	ID=gene:Zm00001d033237;biotype=protein_coding;gene_id=Zm00001d033237;logic_name=maker_gene	0.629143	0.56451
Zm00001d033312	1	258462000	258669000	Earlier-to-Later	258658935	258662151	+	gramene	protein_coding_gene	ID=gene:Zm00001d033312;biotype=protein_coding;gene_id=Zm00001d033312;logic_name=maker_gene	24.5125	34.0615
Zm00001d033313	1	258462000	258669000	Earlier-to-Later	258663739	258665853	-	gramene	protein_coding_gene	ID=gene:Zm00001d033313;biotype=protein_coding;gene_id=Zm00001d033313;logic_name=maker_gene	0.065706	0
Zm00001d033310	1	258462000	258669000	Earlier-to-Later	258515868	258524876	-	gramene	protein_coding_gene	ID=gene:Zm00001d033310;biotype=protein_coding;gene_id=Zm00001d033310;logic_name=maker_gene	0	0.042761
Zm00001d033614	1	268737000	268851000	Earlier-to-Later	268766560	268772581	-	gramene	protein_coding_gene	ID=gene:Zm00001d033614;biotype=protein_coding;gene_id=Zm00001d033614;logic_name=maker_gene	0	0
Zm00001d033615	1	268737000	268851000	Earlier-to-Later	268779900	268784092	-	gramene	protein_coding_gene	ID=gene:Zm00001d033615;biotype=protein_coding;gene_id=Zm00001d033615;logic_name=maker_gene	0.503856	0.265998
Zm00001d033616	1	268737000	268851000	Earlier-to-Later	268793744	268803418	+	gramene	protein_coding_gene	ID=gene:Zm00001d033616;biotype=protein_coding;gene_id=Zm00001d033616;logic_name=maker_gene	70.9228	24.1847
Zm00001d033912	1	278307000	278466000	Earlier-to-Later	278373877	278379364	+	gramene	protein_coding_gene	ID=gene:Zm00001d033912;biotype=protein_coding;gene_id=Zm00001d033912;logic_name=maker_gene	39.2763	14.5033
Zm00001d033913	1	278307000	278466000	Earlier-to-Later	278405119	278408427	-	gramene	protein_coding_gene	ID=gene:Zm00001d033913;biotype=protein_coding;gene_id=Zm00001d033913;logic_name=maker_gene	39.1864	14.4299
Zm00001d022996	1	287202000	287439000	Earlier-to-Later	287301579	287301798	-	gramene	lincRNA_gene	ID=gene:Zm00001d022996;biotype=lincRNA;gene_id=Zm00001d022996;logic_name=lncrna_gene	0	0
Zm00001d034229	1	287202000	287439000	Earlier-to-Later	287343232	287343303	+	gramene	tRNA_gene	ID=gene:Zm00001d034229;biotype=tRNA;gene_id=Zm00001d034229;logic_name=maker_trnascan	338.822	984.802
Zm00001d034230	1	287202000	287439000	Earlier-to-Later	287344706	287345126	-	gramene	protein_coding_gene	ID=gene:Zm00001d034230;biotype=protein_coding;gene_id=Zm00001d034230;logic_name=maker_gene	0	0
Zm00001d034231	1	287202000	287439000	Earlier-to-Later	287346823	287352020	-	gramene	protein_coding_gene	ID=gene:Zm00001d034231;biotype=protein_coding;gene_id=Zm00001d034231;logic_name=maker_gene	0.924878	2.15192
Zm00001d034232	1	287202000	287439000	Earlier-to-Later	287353242	287354159	-	gramene	protein_coding_gene	ID=gene:Zm00001d034232;biotype=protein_coding;gene_id=Zm00001d034232;logic_name=maker_gene	2.38941	1.85289
Zm00001d034234	1	287202000	287439000	Earlier-to-Later	287420581	287421053	+	gramene	protein_coding_gene	ID=gene:Zm00001d034234;biotype=protein_coding;gene_id=Zm00001d034234;logic_name=maker_gene	0	0
Zm00001d034283	1	288447000	288639000	Earlier-to-Later	288457795	288458472	-	gramene	protein_coding_gene	ID=gene:Zm00001d034283;biotype=protein_coding;gene_id=Zm00001d034283;logic_name=maker_gene	0	0.507788
Zm00001d022998	1	288447000	288639000	Earlier-to-Later	288458502	288459194	-	gramene	lincRNA_gene	ID=gene:Zm00001d022998;biotype=lincRNA;gene_id=Zm00001d022998;logic_name=lncrna_gene	3.19567	3.42251
Zm00001d034285	1	288447000	288639000	Earlier-to-Later	288483432	288484296	+	gramene	protein_coding_gene	ID=gene:Zm00001d034285;biotype=protein_coding;gene_id=Zm00001d034285;logic_name=maker_gene	0	0
Zm00001d022999	1	288447000	288639000	Earlier-to-Later	288488031	288488791	+	gramene	lincRNA_gene	ID=gene:Zm00001d022999;biotype=lincRNA;gene_id=Zm00001d022999;logic_name=lncrna_gene	0	0
Zm00001d023000	1	288447000	288639000	Earlier-to-Later	288491683	288492325	-	gramene	lincRNA_gene	ID=gene:Zm00001d023000;biotype=lincRNA;gene_id=Zm00001d023000;logic_name=lncrna_gene	1.61012	0.544232
Zm00001d034286	1	288447000	288639000	Earlier-to-Later	288509824	288515375	-	gramene	protein_coding_gene	ID=gene:Zm00001d034286;biotype=protein_coding;gene_id=Zm00001d034286;logic_name=maker_gene	0	0
Zm00001d023001	1	288447000	288639000	Earlier-to-Later	288522902	288523811	+	gramene	lincRNA_gene	ID=gene:Zm00001d023001;biotype=lincRNA;gene_id=Zm00001d023001;logic_name=lncrna_gene	0	0
Zm00001d034290	1	288447000	288639000	Earlier-to-Later	288564482	288564555	+	gramene	tRNA_gene	ID=gene:Zm00001d034290;biotype=tRNA;gene_id=Zm00001d034290;logic_name=maker_trnascan	0	0
Zm00001d034291	1	288447000	288639000	Earlier-to-Later	288565161	288565233	-	gramene	tRNA_gene	ID=gene:Zm00001d034291;biotype=tRNA;gene_id=Zm00001d034291;logic_name=maker_trnascan	0	0
Zm00001d034292	1	288447000	288639000	Earlier-to-Later	288572505	288573329	-	gramene	protein_coding_gene	ID=gene:Zm00001d034292;biotype=protein_coding;gene_id=Zm00001d034292;logic_name=maker_gene	0	0
Zm00001d023002	1	288447000	288639000	Earlier-to-Later	288576229	288578823	+	gramene	lincRNA_gene	ID=gene:Zm00001d023002;biotype=lincRNA;gene_id=Zm00001d023002;logic_name=lncrna_gene	0	0
Zm00001d023003	1	288447000	288639000	Earlier-to-Later	288597342	288597691	+	gramene	lincRNA_gene	ID=gene:Zm00001d023003;biotype=lincRNA;gene_id=Zm00001d023003;logic_name=lncrna_gene	0	0
Zm00001d003032	2	29799000	29904000	Earlier-to-Later	29828154	29828227	-	gramene	tRNA_gene	ID=gene:Zm00001d003032;biotype=tRNA;gene_id=Zm00001d003032;logic_name=maker_trnascan	0	0
Zm00001d003031	2	29799000	29904000	Earlier-to-Later	29817833	29830611	-	gramene	protein_coding_gene	ID=gene:Zm00001d003031;biotype=protein_coding;description=DEAD-box ATP-dependent RNA helicase 13 [Source:Projected from Arabidopsis thaliana (AT3G16840) UniProtKB/Swiss-Prot%3BAcc:Q93Y39];gene_id=Zm00001d003031;logic_name=maker_gene	34.0561	11.3567
Zm00001d003529	2	46785000	46938000	Earlier-to-Later	46798252	46798744	+	gramene	protein_coding_gene	ID=gene:Zm00001d003529;biotype=protein_coding;gene_id=Zm00001d003529;logic_name=maker_gene	0	0
Zm00001d003530	2	46785000	46938000	Earlier-to-Later	46804411	46806881	+	gramene	protein_coding_gene	ID=gene:Zm00001d003530;biotype=protein_coding;gene_id=Zm00001d003530;logic_name=maker_gene	0	0
Zm00001d003531	2	46785000	46938000	Earlier-to-Later	46841603	46844075	+	gramene	protein_coding_gene	ID=gene:Zm00001d003531;biotype=protein_coding;gene_id=Zm00001d003531;logic_name=maker_gene	0	0
Zm00001d003680	2	53913000	54009000	Earlier-to-Later	53960459	53963477	+	gramene	protein_coding_gene	ID=gene:Zm00001d003680;biotype=protein_coding;gene_id=Zm00001d003680;logic_name=maker_gene	268.318	270.332
Zm00001d003683	2	54153000	54288000	Earlier-to-Later	54203763	54206818	-	gramene	protein_coding_gene	ID=gene:Zm00001d003683;biotype=protein_coding;gene_id=Zm00001d003683;logic_name=maker_gene	277.525	258.317
Zm00001d003684	2	54153000	54288000	Earlier-to-Later	54268746	54272649	+	gramene	protein_coding_gene	ID=gene:Zm00001d003684;biotype=protein_coding;gene_id=Zm00001d003684;logic_name=maker_gene	8.62229	4.8451
Zm00001d003872	2	64326000	64479000	Earlier-to-Later	64315958	64333167	-	gramene	protein_coding_gene	ID=gene:Zm00001d003872;biotype=protein_coding;gene_id=Zm00001d003872;logic_name=maker_gene	13.5143	4.25658
Zm00001d003875	2	64326000	64479000	Earlier-to-Later	64368246	64378577	-	gramene	protein_coding_gene	ID=gene:Zm00001d003875;biotype=protein_coding;gene_id=Zm00001d003875;logic_name=maker_gene	15.4174	4.56544
Zm00001d003938	2	70401000	70476000	Earlier-to-Later	70460622	70462283	-	gramene	protein_coding_gene	ID=gene:Zm00001d003938;biotype=protein_coding;gene_id=Zm00001d003938;logic_name=maker_gene	0.289961	0.648792
Zm00001d003937	2	70401000	70476000	Earlier-to-Later	70442887	70460767	+	gramene	protein_coding_gene	ID=gene:Zm00001d003937;biotype=protein_coding;description=RecQ-mediated genome instability protein 1 [Source:Projected from Arabidopsis thaliana (AT5G63540) UniProtKB/Swiss-Prot%3BAcc:Q5XUX6];gene_id=Zm00001d003937;logic_name=maker_gene	11.8083	6.18779
Zm00001d004024	2	76491000	76662000	Earlier-to-Later	76504003	76504242	-	gramene	protein_coding_gene	ID=gene:Zm00001d004024;biotype=protein_coding;gene_id=Zm00001d004024;logic_name=maker_gene	0	0
Zm00001d004025	2	76491000	76662000	Earlier-to-Later	76578813	76580774	+	gramene	protein_coding_gene	ID=gene:Zm00001d004025;biotype=protein_coding;gene_id=Zm00001d004025;logic_name=maker_gene	22.4565	7.82254
Zm00001d004061	2	79974000	80175000	Earlier-to-Later	79976014	79976898	+	gramene	protein_coding_gene	ID=gene:Zm00001d004061;biotype=protein_coding;gene_id=Zm00001d004061;logic_name=maker_gene	10.5956	2.27333
Zm00001d004062	2	79974000	80175000	Earlier-to-Later	79977298	79977371	+	gramene	tRNA_gene	ID=gene:Zm00001d004062;biotype=tRNA;gene_id=Zm00001d004062;logic_name=maker_trnascan	0	0
Zm00001d004063	2	79974000	80175000	Earlier-to-Later	79977514	79977587	+	gramene	tRNA_gene	ID=gene:Zm00001d004063;biotype=tRNA;gene_id=Zm00001d004063;logic_name=maker_trnascan	0	0
Zm00001d004064	2	79974000	80175000	Earlier-to-Later	79991655	79992690	-	gramene	protein_coding_gene	ID=gene:Zm00001d004064;biotype=protein_coding;gene_id=Zm00001d004064;logic_name=maker_gene	0	0
Zm00001d004065	2	79974000	80175000	Earlier-to-Later	80053932	80060295	-	gramene	protein_coding_gene	ID=gene:Zm00001d004065;biotype=protein_coding;gene_id=Zm00001d004065;logic_name=maker_gene	0	0
Zm00001d004066	2	79974000	80175000	Earlier-to-Later	80058017	80059465	+	gramene	protein_coding_gene	ID=gene:Zm00001d004066;biotype=protein_coding;gene_id=Zm00001d004066;logic_name=maker_gene	2.84381	1.91951
Zm00001d004070	2	79974000	80175000	Earlier-to-Later	80075697	80081259	+	gramene	protein_coding_gene	ID=gene:Zm00001d004070;biotype=protein_coding;gene_id=Zm00001d004070;logic_name=maker_gene	87.3056	32.9639
Zm00001d004071	2	79974000	80175000	Earlier-to-Later	80170140	80171831	+	gramene	protein_coding_gene	ID=gene:Zm00001d004071;biotype=protein_coding;gene_id=Zm00001d004071;logic_name=maker_gene	5.77519	4.23148
Zm00001d004067	2	79974000	80175000	Earlier-to-Later	80060966	80069467	-	gramene	protein_coding_gene	ID=gene:Zm00001d004067;biotype=protein_coding;gene_id=Zm00001d004067;logic_name=maker_gene	0	0
Zm00001d004090	2	81627000	81852000	Earlier-to-Later	81696526	81701884	-	gramene	protein_coding_gene	ID=gene:Zm00001d004090;biotype=protein_coding;gene_id=Zm00001d004090;logic_name=maker_gene	34.9324	28.939
Zm00001d004248	2	95769000	96066000	Earlier-to-Later_CEN	95786008	95787623	-	gramene	protein_coding_gene	ID=gene:Zm00001d004248;biotype=protein_coding;gene_id=Zm00001d004248;logic_name=maker_gene	0.118635	0.196131
Zm00001d000866	2	95769000	96066000	Earlier-to-Later_CEN	95874720	95875143	+	gramene	lincRNA_gene	ID=gene:Zm00001d000866;biotype=lincRNA;gene_id=Zm00001d000866;logic_name=lncrna_gene	0	0
Zm00001d004249	2	95769000	96066000	Earlier-to-Later_CEN	96016720	96017292	+	gramene	protein_coding_gene	ID=gene:Zm00001d004249;biotype=protein_coding;gene_id=Zm00001d004249;logic_name=maker_gene	0	0
Zm00001d004252	2	96522000	96723000	Earlier-to-Later_CEN	96711037	96711507	-	gramene	protein_coding_gene	ID=gene:Zm00001d004252;biotype=protein_coding;gene_id=Zm00001d004252;logic_name=maker_gene	0.0659461	0
Zm00001d004256	2	97269000	97494000	Earlier-to-Later_CEN	97279244	97293487	+	gramene	protein_coding_gene	ID=gene:Zm00001d004256;biotype=protein_coding;gene_id=Zm00001d004256;logic_name=maker_gene	0.0265668	0
Zm00001d004260	2	97590000	97806000	Earlier-to-Later_CEN	97679315	97692204	-	gramene	protein_coding_gene	ID=gene:Zm00001d004260;biotype=protein_coding;gene_id=Zm00001d004260;logic_name=maker_gene	31.3206	14.3682
Zm00001d004259	2	97590000	97806000	Earlier-to-Later_CEN	97643770	97655581	-	gramene	protein_coding_gene	ID=gene:Zm00001d004259;biotype=protein_coding;gene_id=Zm00001d004259;logic_name=maker_gene	7.86186	4.24543
Zm00001d004340	2	104682000	104892000	Later-to-Earlier	104759766	104765209	-	gramene	protein_coding_gene	ID=gene:Zm00001d004340;biotype=protein_coding;gene_id=Zm00001d004340;logic_name=maker_gene	6.1527	19.505
Zm00001d004691	2	131550000	131841000	Earlier-to-Later	131619680	131622816	-	gramene	protein_coding_gene	ID=gene:Zm00001d004691;biotype=protein_coding;gene_id=Zm00001d004691;logic_name=maker_gene	0.0287912	0.0439216
Zm00001d004692	2	131550000	131841000	Earlier-to-Later	131664853	131666048	-	gramene	protein_coding_gene	ID=gene:Zm00001d004692;biotype=protein_coding;gene_id=Zm00001d004692;logic_name=maker_gene	0	0
Zm00001d004769	2	137895000	138282000	Earlier-to-Later	138037910	138038476	-	gramene	protein_coding_gene	ID=gene:Zm00001d004769;biotype=protein_coding;gene_id=Zm00001d004769;logic_name=maker_gene	0	0
Zm00001d004770	2	137895000	138282000	Earlier-to-Later	138038926	138039642	-	gramene	protein_coding_gene	ID=gene:Zm00001d004770;biotype=protein_coding;gene_id=Zm00001d004770;logic_name=maker_gene	0	0
Zm00001d004771	2	137895000	138282000	Earlier-to-Later	138058633	138069736	-	gramene	protein_coding_gene	ID=gene:Zm00001d004771;biotype=protein_coding;gene_id=Zm00001d004771;logic_name=maker_gene	30.2468	4.45009
Zm00001d004772	2	137895000	138282000	Earlier-to-Later	138161045	138168957	-	gramene	protein_coding_gene	ID=gene:Zm00001d004772;biotype=protein_coding;gene_id=Zm00001d004772;logic_name=maker_gene	31.1396	4.68521
Zm00001d004839	2	142968000	143172000	Earlier-to-Later	143074865	143077854	+	gramene	protein_coding_gene	ID=gene:Zm00001d004839;biotype=protein_coding;gene_id=Zm00001d004839;logic_name=maker_gene	279.353	278.046
Zm00001d004840	2	142968000	143172000	Earlier-to-Later	143079081	143083058	-	gramene	protein_coding_gene	ID=gene:Zm00001d004840;biotype=protein_coding;gene_id=Zm00001d004840;logic_name=maker_gene	0	0
Zm00001d004841	2	143583000	143721000	Earlier-to-Later	143651473	143654532	+	gramene	protein_coding_gene	ID=gene:Zm00001d004841;biotype=protein_coding;gene_id=Zm00001d004841;logic_name=maker_gene	257.396	219.921
Zm00001d004843	2	143784000	143913000	Later-to-Earlier	143855973	143857138	+	gramene	protein_coding_gene	ID=gene:Zm00001d004843;biotype=protein_coding;gene_id=Zm00001d004843;logic_name=maker_gene	3.68776	69.8916
Zm00001d004960	2	150729000	150831000	Earlier-to-Later	150751651	150757700	-	gramene	protein_coding_gene	ID=gene:Zm00001d004960;biotype=protein_coding;gene_id=Zm00001d004960;logic_name=maker_gene	45.6192	16.6352
Zm00001d004962	2	150729000	150831000	Earlier-to-Later	150765037	150767622	-	gramene	protein_coding_gene	ID=gene:Zm00001d004962;biotype=protein_coding;gene_id=Zm00001d004962;logic_name=maker_gene	0	0
Zm00001d004982	2	152088000	152232000	Earlier-to-Later	152191770	152198852	+	gramene	protein_coding_gene	ID=gene:Zm00001d004982;biotype=protein_coding;gene_id=Zm00001d004982;logic_name=maker_gene	60.6391	24.2559
Zm00001d004983	2	152088000	152232000	Earlier-to-Later	152200319	152203049	-	gramene	protein_coding_gene	ID=gene:Zm00001d004983;biotype=protein_coding;gene_id=Zm00001d004983;logic_name=maker_gene	6.51785	1.73064
Zm00001d000946	2	152088000	152232000	Earlier-to-Later	152214929	152219822	-	gramene	lincRNA_gene	ID=gene:Zm00001d000946;biotype=lincRNA;gene_id=Zm00001d000946;logic_name=lncrna_gene	0.203564	0.112016
Zm00001d000947	2	152088000	152232000	Earlier-to-Later	152227863	152228516	-	gramene	lincRNA_gene	ID=gene:Zm00001d000947;biotype=lincRNA;gene_id=Zm00001d000947;logic_name=lncrna_gene	16.2695	5.58839
Zm00001d004984	2	152088000	152232000	Earlier-to-Later	152228198	152228270	+	gramene	tRNA_gene	ID=gene:Zm00001d004984;biotype=tRNA;gene_id=Zm00001d004984;logic_name=maker_trnascan	0	0
Zm00001d004985	2	152088000	152232000	Earlier-to-Later	152229476	152229562	-	gramene	tRNA_gene	ID=gene:Zm00001d004985;biotype=tRNA;gene_id=Zm00001d004985;logic_name=maker_trnascan	0	167.55
Zm00001d005199	2	163194000	163326000	Earlier-to-Later	163239951	163244821	-	gramene	protein_coding_gene	ID=gene:Zm00001d005199;biotype=protein_coding;gene_id=Zm00001d005199;logic_name=maker_gene	20.0803	8.60532
Zm00001d005200	2	163194000	163326000	Earlier-to-Later	163303610	163305990	+	gramene	protein_coding_gene	ID=gene:Zm00001d005200;biotype=protein_coding;gene_id=Zm00001d005200;logic_name=maker_gene	315.306	409.809
Zm00001d005293	2	167982000	168198000	Earlier-to-Later	168005838	168007927	+	gramene	protein_coding_gene	ID=gene:Zm00001d005293;biotype=protein_coding;gene_id=Zm00001d005293;logic_name=maker_gene	4.36455	2.43815
Zm00001d005295	2	167982000	168198000	Earlier-to-Later	168137133	168145157	-	gramene	protein_coding_gene	ID=gene:Zm00001d005295;biotype=protein_coding;gene_id=Zm00001d005295;logic_name=maker_gene	40.7444	33.0328
Zm00001d005404	2	172752000	172926000	Earlier-to-Later	172869902	172870468	-	gramene	protein_coding_gene	ID=gene:Zm00001d005404;biotype=protein_coding;gene_id=Zm00001d005404;logic_name=maker_gene	0.0645912	0.205634
Zm00001d005403	2	172752000	172926000	Earlier-to-Later	172806062	172844621	-	gramene	protein_coding_gene	ID=gene:Zm00001d005403;biotype=protein_coding;gene_id=Zm00001d005403;logic_name=maker_gene	35.0883	17.0469
Zm00001d005479	2	175566000	175668000	Earlier-to-Later	175573813	175580218	+	gramene	protein_coding_gene	ID=gene:Zm00001d005479;biotype=protein_coding;gene_id=Zm00001d005479;logic_name=maker_gene	0.537764	1.12683
Zm00001d005480	2	175566000	175668000	Earlier-to-Later	175580220	175583917	-	gramene	protein_coding_gene	ID=gene:Zm00001d005480;biotype=protein_coding;gene_id=Zm00001d005480;logic_name=maker_gene	5.81692	6.93694
Zm00001d005481	2	175566000	175668000	Earlier-to-Later	175588378	175590288	-	gramene	protein_coding_gene	ID=gene:Zm00001d005481;biotype=protein_coding;gene_id=Zm00001d005481;logic_name=maker_gene	5.55841	1.32273
Zm00001d005482	2	175566000	175668000	Earlier-to-Later	175596000	175598464	+	gramene	protein_coding_gene	ID=gene:Zm00001d005482;biotype=protein_coding;gene_id=Zm00001d005482;logic_name=maker_gene	1.8084	1.34725
Zm00001d005483	2	175566000	175668000	Earlier-to-Later	175598472	175598545	-	gramene	tRNA_gene	ID=gene:Zm00001d005483;biotype=tRNA;gene_id=Zm00001d005483;logic_name=maker_trnascan	0	0
Zm00001d005485	2	175566000	175668000	Earlier-to-Later	175607776	175613053	-	gramene	protein_coding_gene	ID=gene:Zm00001d005485;biotype=protein_coding;gene_id=Zm00001d005485;logic_name=maker_gene	256.639	188.749
Zm00001d000976	2	175566000	175668000	Earlier-to-Later	175609932	175610769	+	gramene	lincRNA_gene	ID=gene:Zm00001d000976;biotype=lincRNA;gene_id=Zm00001d000976;logic_name=lncrna_gene	5.59034	0.874744
Zm00001d005486	2	175566000	175668000	Earlier-to-Later	175613563	175616820	-	gramene	protein_coding_gene	ID=gene:Zm00001d005486;biotype=protein_coding;gene_id=Zm00001d005486;logic_name=maker_gene	0.0187978	0
Zm00001d005487	2	175566000	175668000	Earlier-to-Later	175631316	175632091	-	gramene	protein_coding_gene	ID=gene:Zm00001d005487;biotype=protein_coding;gene_id=Zm00001d005487;logic_name=maker_gene	0	0
Zm00001d005488	2	175566000	175668000	Earlier-to-Later	175658712	175659957	+	gramene	protein_coding_gene	ID=gene:Zm00001d005488;biotype=protein_coding;gene_id=Zm00001d005488;logic_name=maker_gene	0	0
Zm00001d000975	2	175566000	175668000	Earlier-to-Later	175587173	175587432	+	gramene	lincRNA_gene	ID=gene:Zm00001d000975;biotype=lincRNA;gene_id=Zm00001d000975;logic_name=lncrna_gene	0.179297	0
Zm00001d005484	2	175566000	175668000	Earlier-to-Later	175599089	175605258	-	gramene	protein_coding_gene	ID=gene:Zm00001d005484;biotype=protein_coding;gene_id=Zm00001d005484;logic_name=maker_gene	0.619947	0.265235
Zm00001d006113	2	198744000	198828000	Earlier-to-Later	198798411	198822169	+	gramene	protein_coding_gene	ID=gene:Zm00001d006113;biotype=protein_coding;gene_id=Zm00001d006113;logic_name=maker_gene	47.5963	19.1391
Zm00001d006440	2	208227000	208362000	Earlier-to-Later	208245555	208249764	-	gramene	protein_coding_gene	ID=gene:Zm00001d006440;biotype=protein_coding;gene_id=Zm00001d006440;logic_name=maker_gene	27.2599	17.3845
Zm00001d006441	2	208227000	208362000	Earlier-to-Later	208269367	208270543	-	gramene	protein_coding_gene	ID=gene:Zm00001d006441;biotype=protein_coding;gene_id=Zm00001d006441;logic_name=maker_gene	0	0
Zm00001d006442	2	208227000	208362000	Earlier-to-Later	208280388	208281537	-	gramene	protein_coding_gene	ID=gene:Zm00001d006442;biotype=protein_coding;gene_id=Zm00001d006442;logic_name=maker_gene	0	0
Zm00001d006444	2	208227000	208362000	Earlier-to-Later	208340822	208340895	-	gramene	tRNA_gene	ID=gene:Zm00001d006444;biotype=tRNA;gene_id=Zm00001d006444;logic_name=maker_trnascan	0	0
Zm00001d006439	2	208227000	208362000	Earlier-to-Later	208238550	208242017	+	gramene	protein_coding_gene	ID=gene:Zm00001d006439;biotype=protein_coding;gene_id=Zm00001d006439;logic_name=maker_gene	100.083	120.975
Zm00001d006443	2	208227000	208362000	Earlier-to-Later	208320521	208366475	+	gramene	protein_coding_gene	ID=gene:Zm00001d006443;biotype=protein_coding;description=ATP-dependent DNA helicase SRS2-like protein At4g25120 [Source:Projected from Arabidopsis thaliana (AT4G25120) UniProtKB/Swiss-Prot%3BAcc:D1KF50];gene_id=Zm00001d006443;logic_name=maker_gene	14.047	5.52575
Zm00001d007532	2	234114000	234315000	Earlier-to-Later	234164097	234164434	+	gramene	protein_coding_gene	ID=gene:Zm00001d007532;biotype=protein_coding;gene_id=Zm00001d007532;logic_name=maker_gene	12.3498	9.4501
Zm00001d007533	2	234114000	234315000	Earlier-to-Later	234173727	234174847	+	gramene	protein_coding_gene	ID=gene:Zm00001d007533;biotype=protein_coding;gene_id=Zm00001d007533;logic_name=maker_gene	0.665573	0.191951
Zm00001d007534	2	234114000	234315000	Earlier-to-Later	234178088	234180421	-	gramene	protein_coding_gene	ID=gene:Zm00001d007534;biotype=protein_coding;gene_id=Zm00001d007534;logic_name=maker_gene	7.21799	3.27389
Zm00001d007535	2	234114000	234315000	Earlier-to-Later	234248940	234252794	-	gramene	protein_coding_gene	ID=gene:Zm00001d007535;biotype=protein_coding;gene_id=Zm00001d007535;logic_name=maker_gene	0.051666	0.0314211
Zm00001d007536	2	234114000	234315000	Earlier-to-Later	234252951	234257011	+	gramene	protein_coding_gene	ID=gene:Zm00001d007536;biotype=protein_coding;gene_id=Zm00001d007536;logic_name=maker_gene	0.130471	0
Zm00001d007538	2	234114000	234315000	Earlier-to-Later	234266504	234268032	+	gramene	protein_coding_gene	ID=gene:Zm00001d007538;biotype=protein_coding;gene_id=Zm00001d007538;logic_name=maker_gene	0.0872465	0.179651
Zm00001d007540	2	234114000	234315000	Earlier-to-Later	234291844	234292161	-	gramene	protein_coding_gene	ID=gene:Zm00001d007540;biotype=protein_coding;gene_id=Zm00001d007540;logic_name=maker_gene	0	0
Zm00001d007541	2	234114000	234315000	Earlier-to-Later	234295480	234297466	+	gramene	protein_coding_gene	ID=gene:Zm00001d007541;biotype=protein_coding;gene_id=Zm00001d007541;logic_name=maker_gene	0	0
Zm00001d007537	2	234114000	234315000	Earlier-to-Later	234257646	234269276	-	gramene	protein_coding_gene	ID=gene:Zm00001d007537;biotype=protein_coding;gene_id=Zm00001d007537;logic_name=maker_gene	0	0
Zm00001d039883	3	17583000	17637000	Earlier-to-Later	17590735	17593442	+	gramene	protein_coding_gene	ID=gene:Zm00001d039883;biotype=protein_coding;gene_id=Zm00001d039883;logic_name=maker_gene	171.699	198.165
Zm00001d039884	3	17583000	17637000	Earlier-to-Later	17599025	17603565	+	gramene	protein_coding_gene	ID=gene:Zm00001d039884;biotype=protein_coding;gene_id=Zm00001d039884;logic_name=maker_gene	3.83248	3.3399
Zm00001d039889	3	17904000	18018000	Later-to-Earlier	17989959	17990890	-	gramene	protein_coding_gene	ID=gene:Zm00001d039889;biotype=protein_coding;gene_id=Zm00001d039889;logic_name=maker_gene	0	0
zma-MIR393b	3	17904000	18018000	Later-to-Earlier	17997197	17997304	+	gramene	miRNA_gene	ID=gene:zma-MIR393b;biotype=miRNA;gene_id=zma-MIR393b;logic_name=mirna	0	0
Zm00001d039890	3	17904000	18018000	Later-to-Earlier	18010550	18011454	-	gramene	protein_coding_gene	ID=gene:Zm00001d039890;biotype=protein_coding;gene_id=Zm00001d039890;logic_name=maker_gene	0	0
Zm00001d040037	3	23856000	24084000	Earlier-to-Later	24013047	24016012	+	gramene	protein_coding_gene	ID=gene:Zm00001d040037;biotype=protein_coding;gene_id=Zm00001d040037;logic_name=maker_gene	0	0
Zm00001d040035	3	23856000	24084000	Earlier-to-Later	23935439	23937788	-	gramene	protein_coding_gene	ID=gene:Zm00001d040035;biotype=protein_coding;gene_id=Zm00001d040035;logic_name=maker_gene	0.0469549	0.82194
Zm00001d040036	3	23856000	24084000	Earlier-to-Later	23950641	23966362	-	gramene	protein_coding_gene	ID=gene:Zm00001d040036;biotype=protein_coding;gene_id=Zm00001d040036;logic_name=maker_gene	46.0419	19.69
Zm00001d040167	3	30090000	30276000	Earlier-to-Later	30153606	30153677	-	gramene	tRNA_gene	ID=gene:Zm00001d040167;biotype=tRNA;gene_id=Zm00001d040167;logic_name=maker_trnascan	0	0
Zm00001d040166	3	30090000	30276000	Earlier-to-Later	30043617	30172018	-	gramene	protein_coding_gene	ID=gene:Zm00001d040166;biotype=protein_coding;gene_id=Zm00001d040166;logic_name=maker_gene	36.6662	24.6783
Zm00001d040274	3	35313000	35403000	Earlier-to-Later	35350411	35356233	+	gramene	protein_coding_gene	ID=gene:Zm00001d040274;biotype=protein_coding;gene_id=Zm00001d040274;logic_name=maker_gene	121.428	67.5479
Zm00001d040275	3	35313000	35403000	Earlier-to-Later	35356505	35357660	-	gramene	protein_coding_gene	ID=gene:Zm00001d040275;biotype=protein_coding;gene_id=Zm00001d040275;logic_name=maker_gene	0.0278669	1.11779
Zm00001d040581	3	51228000	51372000	Later-to-Earlier	51339912	51341352	+	gramene	protein_coding_gene	ID=gene:Zm00001d040581;biotype=protein_coding;gene_id=Zm00001d040581;logic_name=maker_gene	1.0022	131.4
Zm00001d040585	3	51588000	51681000	Earlier-to-Later	51589371	51590821	+	gramene	protein_coding_gene	ID=gene:Zm00001d040585;biotype=protein_coding;gene_id=Zm00001d040585;logic_name=maker_gene	2.7948	2.47271
Zm00001d040588	3	51588000	51681000	Earlier-to-Later	51611323	51616452	+	gramene	protein_coding_gene	ID=gene:Zm00001d040588;biotype=protein_coding;gene_id=Zm00001d040588;logic_name=maker_gene	67.8947	75.2484
Zm00001d040584	3	51588000	51681000	Earlier-to-Later	51573436	51598500	-	gramene	protein_coding_gene	ID=gene:Zm00001d040584;biotype=protein_coding;gene_id=Zm00001d040584;logic_name=maker_gene	0.0125569	0.0466106
Zm00001d040767	3	64584000	64710000	Earlier-to-Later	64614375	64615000	+	gramene	protein_coding_gene	ID=gene:Zm00001d040767;biotype=protein_coding;gene_id=Zm00001d040767;logic_name=maker_gene	0	0
Zm00001d040769	3	64584000	64710000	Earlier-to-Later	64639554	64644932	-	gramene	protein_coding_gene	ID=gene:Zm00001d040769;biotype=protein_coding;gene_id=Zm00001d040769;logic_name=maker_gene	5.71459	5.76156
Zm00001d040770	3	64584000	64710000	Earlier-to-Later	64683305	64684329	+	gramene	protein_coding_gene	ID=gene:Zm00001d040770;biotype=protein_coding;gene_id=Zm00001d040770;logic_name=maker_gene	0	0
Zm00001d040768	3	64584000	64710000	Earlier-to-Later	64615279	64626483	+	gramene	protein_coding_gene	ID=gene:Zm00001d040768;biotype=protein_coding;gene_id=Zm00001d040768;logic_name=maker_gene	75.646	26.3406
Zm00001d040833	3	68766000	68916000	Earlier-to-Later	68840759	68843582	-	gramene	protein_coding_gene	ID=gene:Zm00001d040833;biotype=protein_coding;gene_id=Zm00001d040833;logic_name=maker_gene	0	0
Zm00001d040834	3	68766000	68916000	Earlier-to-Later	68850848	68852784	+	gramene	protein_coding_gene	ID=gene:Zm00001d040834;biotype=protein_coding;gene_id=Zm00001d040834;logic_name=maker_gene	3.12522	7.30369
Zm00001d040971	3	85983000	86061000	Earlier-to-Later_CEN	85998366	86001982	-	gramene	protein_coding_gene	ID=gene:Zm00001d040971;biotype=protein_coding;gene_id=Zm00001d040971;logic_name=maker_gene	0	0
Zm00001d040972	3	86682000	86844000	Earlier-to-Later_CEN	86811615	86815169	-	gramene	protein_coding_gene	ID=gene:Zm00001d040972;biotype=protein_coding;gene_id=Zm00001d040972;logic_name=maker_gene	6.17465	1.3146
Zm00001d041065	3	94269000	94491000	Earlier-to-Later	94352255	94352482	-	gramene	protein_coding_gene	ID=gene:Zm00001d041065;biotype=protein_coding;gene_id=Zm00001d041065;logic_name=maker_gene	1.20146	4.45176
Zm00001d041064	3	94269000	94491000	Earlier-to-Later	94315459	94325421	+	gramene	protein_coding_gene	ID=gene:Zm00001d041064;biotype=protein_coding;gene_id=Zm00001d041064;logic_name=maker_gene	9.89185	4.28933
Zm00001d041173	3	101925000	102060000	Later-to-Earlier	102052605	102057121	+	gramene	protein_coding_gene	ID=gene:Zm00001d041173;biotype=protein_coding;gene_id=Zm00001d041173;logic_name=maker_gene	281.074	601.464
Zm00001d041180	3	102840000	103158000	Earlier-to-Later	102996073	102998771	+	gramene	protein_coding_gene	ID=gene:Zm00001d041180;biotype=protein_coding;gene_id=Zm00001d041180;logic_name=maker_gene	1.6601	0.469578
Zm00001d000573	3	102840000	103158000	Earlier-to-Later	103094373	103094808	-	gramene	lincRNA_gene	ID=gene:Zm00001d000573;biotype=lincRNA;gene_id=Zm00001d000573;logic_name=lncrna_gene	0	0
Zm00001d041181	3	102840000	103158000	Earlier-to-Later	103109494	103111162	+	gramene	protein_coding_gene	ID=gene:Zm00001d041181;biotype=protein_coding;gene_id=Zm00001d041181;logic_name=maker_gene	14.3452	2.73437
Zm00001d041179	3	102840000	103158000	Earlier-to-Later	102862285	102878926	-	gramene	protein_coding_gene	ID=gene:Zm00001d041179;biotype=protein_coding;gene_id=Zm00001d041179;logic_name=maker_gene	20.7325	10.9004
Zm00001d041753	3	135975000	136035000	Earlier-to-Later	135972668	135989101	-	gramene	protein_coding_gene	ID=gene:Zm00001d041753;biotype=protein_coding;gene_id=Zm00001d041753;logic_name=maker_gene	57.7309	32.6553
Zm00001d041898	3	142533000	142632000	Earlier-to-Later	142558742	142558815	+	gramene	tRNA_gene	ID=gene:Zm00001d041898;biotype=tRNA;gene_id=Zm00001d041898;logic_name=maker_trnascan	0	0
Zm00001d041899	3	142533000	142632000	Earlier-to-Later	142564023	142564096	+	gramene	tRNA_gene	ID=gene:Zm00001d041899;biotype=tRNA;gene_id=Zm00001d041899;logic_name=maker_trnascan	0	0
Zm00001d041900	3	142533000	142632000	Earlier-to-Later	142564623	142576438	-	gramene	protein_coding_gene	ID=gene:Zm00001d041900;biotype=protein_coding;gene_id=Zm00001d041900;logic_name=maker_gene	76.3808	26.0548
Zm00001d042039	3	148143000	148221000	Earlier-to-Later	148145123	148148309	-	gramene	protein_coding_gene	ID=gene:Zm00001d042039;biotype=protein_coding;gene_id=Zm00001d042039;logic_name=maker_gene	2.16358	0.792136
Zm00001d042040	3	148143000	148221000	Earlier-to-Later	148150416	148156394	-	gramene	protein_coding_gene	ID=gene:Zm00001d042040;biotype=protein_coding;gene_id=Zm00001d042040;logic_name=maker_gene	23.0391	17.6614
Zm00001d042123	3	151794000	151986000	Later-to-Earlier	151900223	151902640	-	gramene	protein_coding_gene	ID=gene:Zm00001d042123;biotype=protein_coding;gene_id=Zm00001d042123;logic_name=maker_gene	3.90943	20.2688
Zm00001d042729	3	178311000	178383000	Later-to-Earlier	178333199	178338134	-	gramene	protein_coding_gene	ID=gene:Zm00001d042729;biotype=protein_coding;gene_id=Zm00001d042729;logic_name=maker_gene	53.8983	71.4999
Zm00001d042899	3	183279000	183393000	Later-to-Earlier	183383105	183390504	+	gramene	protein_coding_gene	ID=gene:Zm00001d042899;biotype=protein_coding;gene_id=Zm00001d042899;logic_name=maker_gene	6.59881	29.4081
Zm00001d043437	3	199866000	199980000	Earlier-to-Later	199878257	199880057	+	gramene	protein_coding_gene	ID=gene:Zm00001d043437;biotype=protein_coding;gene_id=Zm00001d043437;logic_name=maker_gene	0	0
Zm00001d043440	3	199866000	199980000	Earlier-to-Later	199911221	199911294	+	gramene	tRNA_gene	ID=gene:Zm00001d043440;biotype=tRNA;gene_id=Zm00001d043440;logic_name=maker_trnascan	0	0
Zm00001d043439	3	199866000	199980000	Earlier-to-Later	199908397	199919731	+	gramene	protein_coding_gene	ID=gene:Zm00001d043439;biotype=protein_coding;description=Nuclear pore complex protein NUP85 [Source:Projected from Arabidopsis thaliana (AT4G32910) UniProtKB/Swiss-Prot%3BAcc:Q8RXH2];gene_id=Zm00001d043439;logic_name=maker_gene	55.2254	35.9959
Zm00001d043441	3	199866000	199980000	Earlier-to-Later	199979127	199987549	+	gramene	protein_coding_gene	ID=gene:Zm00001d043441;biotype=protein_coding;gene_id=Zm00001d043441;logic_name=maker_gene	23.5611	18.0672
Zm00001d043553	3	203625000	203706000	Earlier-to-Later	203691801	203692308	+	gramene	protein_coding_gene	ID=gene:Zm00001d043553;biotype=protein_coding;gene_id=Zm00001d043553;logic_name=maker_gene	0	0
Zm00001d043554	3	203625000	203706000	Earlier-to-Later	203694830	203695444	+	gramene	protein_coding_gene	ID=gene:Zm00001d043554;biotype=protein_coding;gene_id=Zm00001d043554;logic_name=maker_gene	0	0
Zm00001d043552	3	203625000	203706000	Earlier-to-Later	203662615	203670708	+	gramene	protein_coding_gene	ID=gene:Zm00001d043552;biotype=protein_coding;gene_id=Zm00001d043552;logic_name=maker_gene	32.6826	15.2864
Zm00001d044350	3	225639000	225702000	Earlier-to-Later	225638294	225639225	+	gramene	protein_coding_gene	ID=gene:Zm00001d044350;biotype=protein_coding;gene_id=Zm00001d044350;logic_name=maker_gene	0.486945	0.647677
Zm00001d044352	3	225639000	225702000	Earlier-to-Later	225662216	225663513	-	gramene	protein_coding_gene	ID=gene:Zm00001d044352;biotype=protein_coding;gene_id=Zm00001d044352;logic_name=maker_gene	0.0360348	0
Zm00001d044354	3	225639000	225702000	Earlier-to-Later	225694282	225695037	-	gramene	protein_coding_gene	ID=gene:Zm00001d044354;biotype=protein_coding;gene_id=Zm00001d044354;logic_name=maker_gene	0.348335	0
Zm00001d044355	3	225639000	225702000	Earlier-to-Later	225696574	225699290	+	gramene	protein_coding_gene	ID=gene:Zm00001d044355;biotype=protein_coding;gene_id=Zm00001d044355;logic_name=maker_gene	12.5973	9.07832
Zm00001d044356	3	225639000	225702000	Earlier-to-Later	225701205	225701405	-	gramene	protein_coding_gene	ID=gene:Zm00001d044356;biotype=protein_coding;gene_id=Zm00001d044356;logic_name=maker_gene	0	0
Zm00001d044351	3	225639000	225702000	Earlier-to-Later	225652482	225658762	-	gramene	protein_coding_gene	ID=gene:Zm00001d044351;biotype=protein_coding;gene_id=Zm00001d044351;logic_name=maker_gene	0.0204397	0.371483
Zm00001d044353	3	225639000	225702000	Earlier-to-Later	225681721	225694149	+	gramene	protein_coding_gene	ID=gene:Zm00001d044353;biotype=protein_coding;description=Pentatricopeptide repeat-containing protein At2g33680 [Source:Projected from Arabidopsis thaliana (AT2G33680) UniProtKB/Swiss-Prot%3BAcc:P93005];gene_id=Zm00001d044353;logic_name=maker_gene	4.42792	2.10054
Zm00001d044698	3	235152000	235233000	Earlier-to-Later	235210090	235214113	+	gramene	protein_coding_gene	ID=gene:Zm00001d044698;biotype=protein_coding;gene_id=Zm00001d044698;logic_name=maker_gene	64.1072	44.1902
Zm00001d044699	3	235152000	235233000	Earlier-to-Later	235217970	235223164	-	gramene	protein_coding_gene	ID=gene:Zm00001d044699;biotype=protein_coding;gene_id=Zm00001d044699;logic_name=maker_gene	149.298	129.421
Zm00001d048953	4	10569000	10659000	Earlier-to-Later	10603315	10607553	+	gramene	protein_coding_gene	ID=gene:Zm00001d048953;biotype=protein_coding;gene_id=Zm00001d048953;logic_name=maker_gene	0.335667	0.182516
Zm00001d048954	4	10569000	10659000	Earlier-to-Later	10618189	10622104	+	gramene	protein_coding_gene	ID=gene:Zm00001d048954;biotype=protein_coding;gene_id=Zm00001d048954;logic_name=maker_gene	78.0114	92.2743
Zm00001d049043	4	13719000	13857000	Earlier-to-Later	13725385	13728436	-	gramene	protein_coding_gene	ID=gene:Zm00001d049043;biotype=protein_coding;gene_id=Zm00001d049043;logic_name=maker_gene	113.699	63.3832
zma-MIR169o	4	13719000	13857000	Earlier-to-Later	13818178	13818315	+	gramene	miRNA_gene	ID=gene:zma-MIR169o;biotype=miRNA;gene_id=zma-MIR169o;logic_name=mirna	0	0
Zm00001d049045	4	13719000	13857000	Earlier-to-Later	13818235	13819145	+	gramene	protein_coding_gene	ID=gene:Zm00001d049045;biotype=protein_coding;gene_id=Zm00001d049045;logic_name=maker_gene	0.042839	0
Zm00001d049046	4	13719000	13857000	Earlier-to-Later	13840987	13856256	+	gramene	protein_coding_gene	ID=gene:Zm00001d049046;biotype=protein_coding;gene_id=Zm00001d049046;logic_name=maker_gene	4.80532	2.70802
Zm00001d049398	4	29190000	29328000	Earlier-to-Later	29229581	29234031	+	gramene	protein_coding_gene	ID=gene:Zm00001d049398;biotype=protein_coding;gene_id=Zm00001d049398;logic_name=maker_gene	0	0
Zm00001d049400	4	29190000	29328000	Earlier-to-Later	29282763	29284915	-	gramene	protein_coding_gene	ID=gene:Zm00001d049400;biotype=protein_coding;gene_id=Zm00001d049400;logic_name=maker_gene	13.0868	7.11829
Zm00001d049399	4	29190000	29328000	Earlier-to-Later	29275420	29279643	+	gramene	protein_coding_gene	ID=gene:Zm00001d049399;biotype=protein_coding;gene_id=Zm00001d049399;logic_name=maker_gene	230.888	76.3633
Zm00001d049706	4	40761000	40857000	Earlier-to-Later	40796339	40801640	-	gramene	protein_coding_gene	ID=gene:Zm00001d049706;biotype=protein_coding;gene_id=Zm00001d049706;logic_name=maker_gene	31.761	18.2313
Zm00001d026796	4	40761000	40857000	Earlier-to-Later	40834692	40838348	-	gramene	lincRNA_gene	ID=gene:Zm00001d026796;biotype=lincRNA;gene_id=Zm00001d026796;logic_name=lncrna_gene	1.54897	2.06391
Zm00001d049945	4	54603000	54720000	Earlier-to-Later	54603429	54607210	-	gramene	protein_coding_gene	ID=gene:Zm00001d049945;biotype=protein_coding;gene_id=Zm00001d049945;logic_name=maker_gene	361.82	285.115
Zm00001d049946	4	54603000	54720000	Earlier-to-Later	54667572	54667906	+	gramene	protein_coding_gene	ID=gene:Zm00001d049946;biotype=protein_coding;gene_id=Zm00001d049946;logic_name=maker_gene	0	0.369303
Zm00001d049958	4	55671000	55773000	Earlier-to-Later	55678978	55684958	-	gramene	protein_coding_gene	ID=gene:Zm00001d049958;biotype=protein_coding;description=Peptidyl-prolyl cis-trans isomerase CYP71 [Source:Projected from Arabidopsis thaliana (AT3G44600) UniProtKB/Swiss-Prot%3BAcc:Q8W4D0];gene_id=Zm00001d049958;logic_name=maker_gene	61.8667	26.2602
Zm00001d050266	4	77349000	77481000	Earlier-to-Later	77360985	77363033	+	gramene	protein_coding_gene	ID=gene:Zm00001d050266;biotype=protein_coding;description=Pre-mRNA cleavage factor Im 25 kDa subunit 1 [Source:Projected from Arabidopsis thaliana (AT4G29820) UniProtKB/Swiss-Prot%3BAcc:Q94AF0];gene_id=Zm00001d050266;logic_name=maker_gene	0.673433	0.451952
Zm00001d050267	4	77349000	77481000	Earlier-to-Later	77405120	77406901	-	gramene	protein_coding_gene	ID=gene:Zm00001d050267;biotype=protein_coding;gene_id=Zm00001d050267;logic_name=maker_gene	0.254226	0
Zm00001d050268	4	77349000	77481000	Earlier-to-Later	77418460	77419071	+	gramene	protein_coding_gene	ID=gene:Zm00001d050268;biotype=protein_coding;gene_id=Zm00001d050268;logic_name=maker_gene	0	0
Zm00001d050269	4	77349000	77481000	Earlier-to-Later	77463528	77464649	+	gramene	protein_coding_gene	ID=gene:Zm00001d050269;biotype=protein_coding;gene_id=Zm00001d050269;logic_name=maker_gene	0.0223485	0
Zm00001d050301	4	79725000	79902000	Earlier-to-Later	79816753	79817505	-	gramene	protein_coding_gene	ID=gene:Zm00001d050301;biotype=protein_coding;gene_id=Zm00001d050301;logic_name=maker_gene	0	0
Zm00001d050300	4	79725000	79902000	Earlier-to-Later	79804777	79808322	-	gramene	protein_coding_gene	ID=gene:Zm00001d050300;biotype=protein_coding;gene_id=Zm00001d050300;logic_name=maker_gene	236.924	106.132
Zm00001d050611	4	104181000	104394000	Earlier-to-Later	104292732	104293847	+	gramene	protein_coding_gene	ID=gene:Zm00001d050611;biotype=protein_coding;gene_id=Zm00001d050611;logic_name=maker_gene	0	0
Zm00001d050612	4	104181000	104394000	Earlier-to-Later	104301142	104382663	+	gramene	protein_coding_gene	ID=gene:Zm00001d050612;biotype=protein_coding;gene_id=Zm00001d050612;logic_name=maker_gene	32.8376	17.7083
Zm00001d050645	4	109275000	109383000	Earlier-to-Later_CEN	109286090	109296510	+	gramene	protein_coding_gene	ID=gene:Zm00001d050645;biotype=protein_coding;description=Alkaline/neutral invertase E%2C chloroplastic [Source:Projected from Arabidopsis thaliana (AT5G22510) UniProtKB/Swiss-Prot%3BAcc:Q9FK88];gene_id=Zm00001d050645;logic_name=maker_gene	5.98969	11.6472
Zm00001d050875	4	127962000	128187000	Earlier-to-Later	128051709	128054759	+	gramene	protein_coding_gene	ID=gene:Zm00001d050875;biotype=protein_coding;gene_id=Zm00001d050875;logic_name=maker_gene	0.415405	0.252052
Zm00001d050876	4	127962000	128187000	Earlier-to-Later	128063990	128064647	+	gramene	protein_coding_gene	ID=gene:Zm00001d050876;biotype=protein_coding;gene_id=Zm00001d050876;logic_name=maker_gene	0	0
Zm00001d050877	4	127962000	128187000	Earlier-to-Later	128070156	128071459	+	gramene	protein_coding_gene	ID=gene:Zm00001d050877;biotype=protein_coding;gene_id=Zm00001d050877;logic_name=maker_gene	0	0
Zm00001d050879	4	127962000	128187000	Earlier-to-Later	128119733	128121029	+	gramene	protein_coding_gene	ID=gene:Zm00001d050879;biotype=protein_coding;gene_id=Zm00001d050879;logic_name=maker_gene	0	0
Zm00001d050880	4	127962000	128187000	Earlier-to-Later	128171959	128172700	-	gramene	protein_coding_gene	ID=gene:Zm00001d050880;biotype=protein_coding;gene_id=Zm00001d050880;logic_name=maker_gene	0	0
Zm00001d050874	4	127962000	128187000	Earlier-to-Later	128050675	128059411	-	gramene	protein_coding_gene	ID=gene:Zm00001d050874;biotype=protein_coding;gene_id=Zm00001d050874;logic_name=maker_gene	271.96	104.898
Zm00001d050910	4	130188000	130272000	Earlier-to-Later	130225510	130230340	+	gramene	protein_coding_gene	ID=gene:Zm00001d050910;biotype=protein_coding;gene_id=Zm00001d050910;logic_name=maker_gene	17.23	19.8185
Zm00001d050911	4	130188000	130272000	Earlier-to-Later	130234985	130237238	-	gramene	protein_coding_gene	ID=gene:Zm00001d050911;biotype=protein_coding;gene_id=Zm00001d050911;logic_name=maker_gene	0	0
Zm00001d050923	4	131619000	131751000	Earlier-to-Later	131648774	131659340	-	gramene	protein_coding_gene	ID=gene:Zm00001d050923;biotype=protein_coding;gene_id=Zm00001d050923;logic_name=maker_gene	94.4008	78.0593
Zm00001d051112	4	143448000	143721000	Earlier-to-Later	143546529	143548079	+	gramene	protein_coding_gene	ID=gene:Zm00001d051112;biotype=protein_coding;gene_id=Zm00001d051112;logic_name=maker_gene	146.327	86.5714
Zm00001d051113	4	143448000	143721000	Earlier-to-Later	143551737	143552439	-	gramene	protein_coding_gene	ID=gene:Zm00001d051113;biotype=protein_coding;gene_id=Zm00001d051113;logic_name=maker_gene	0	0
Zm00001d051324	4	154284000	154491000	Earlier-to-Later	154315290	154320142	+	gramene	protein_coding_gene	ID=gene:Zm00001d051324;biotype=protein_coding;gene_id=Zm00001d051324;logic_name=maker_gene	0	0
Zm00001d051325	4	154284000	154491000	Earlier-to-Later	154378507	154379055	-	gramene	protein_coding_gene	ID=gene:Zm00001d051325;biotype=protein_coding;gene_id=Zm00001d051325;logic_name=zmapgv3grm_promoted_gene	206.486	179.333
Zm00001d052195	4	182796000	182967000	Later-to-Earlier	182882694	182883317	+	gramene	protein_coding_gene	ID=gene:Zm00001d052195;biotype=protein_coding;gene_id=Zm00001d052195;logic_name=maker_gene	0	0
Zm00001d053276	4	223698000	223854000	Earlier-to-Later	223809264	223810842	+	gramene	protein_coding_gene	ID=gene:Zm00001d053276;biotype=protein_coding;gene_id=Zm00001d053276;logic_name=maker_gene	0	0
Zm00001d053274	4	223698000	223854000	Earlier-to-Later	223771912	223775191	-	gramene	protein_coding_gene	ID=gene:Zm00001d053274;biotype=protein_coding;gene_id=Zm00001d053274;logic_name=maker_gene	0	0
Zm00001d053275	4	223698000	223854000	Earlier-to-Later	223795615	223808189	-	gramene	protein_coding_gene	ID=gene:Zm00001d053275;biotype=protein_coding;gene_id=Zm00001d053275;logic_name=maker_gene	34.84	17.4741
Zm00001d053379	4	228456000	228660000	Earlier-to-Later	228494907	228499700	-	gramene	protein_coding_gene	ID=gene:Zm00001d053379;biotype=protein_coding;gene_id=Zm00001d053379;logic_name=maker_gene	12.1118	6.35884
Zm00001d053380	4	228456000	228660000	Earlier-to-Later	228501845	228502195	+	gramene	protein_coding_gene	ID=gene:Zm00001d053380;biotype=protein_coding;gene_id=Zm00001d053380;logic_name=maker_gene	0	0
Zm00001d053382	4	228456000	228660000	Earlier-to-Later	228563709	228568890	-	gramene	protein_coding_gene	ID=gene:Zm00001d053382;biotype=protein_coding;gene_id=Zm00001d053382;logic_name=maker_gene	4.89567	2.02238
Zm00001d053529	4	233136000	233277000	Earlier-to-Later	233146713	233146949	-	gramene	protein_coding_gene	ID=gene:Zm00001d053529;biotype=protein_coding;gene_id=Zm00001d053529;logic_name=maker_gene	0.658845	0
Zm00001d053530	4	233136000	233277000	Earlier-to-Later	233157430	233157855	-	gramene	protein_coding_gene	ID=gene:Zm00001d053530;biotype=protein_coding;gene_id=Zm00001d053530;logic_name=maker_gene	0.15245	0.24514
Zm00001d053531	4	233136000	233277000	Earlier-to-Later	233184870	233185317	-	gramene	protein_coding_gene	ID=gene:Zm00001d053531;biotype=protein_coding;gene_id=Zm00001d053531;logic_name=maker_gene	0.354139	0.226712
Zm00001d053532	4	233136000	233277000	Earlier-to-Later	233189143	233192918	+	gramene	protein_coding_gene	ID=gene:Zm00001d053532;biotype=protein_coding;gene_id=Zm00001d053532;logic_name=maker_gene	0	0
Zm00001d053533	4	233136000	233277000	Earlier-to-Later	233230069	233230398	-	gramene	protein_coding_gene	ID=gene:Zm00001d053533;biotype=protein_coding;gene_id=Zm00001d053533;logic_name=maker_gene	0	0.379875
Zm00001d053534	4	233136000	233277000	Earlier-to-Later	233252865	233253284	-	gramene	protein_coding_gene	ID=gene:Zm00001d053534;biotype=protein_coding;gene_id=Zm00001d053534;logic_name=maker_gene	0.155685	0
Zm00001d012795	5	9000	78000	Earlier-to-Later	35783	42435	-	gramene	protein_coding_gene	ID=gene:Zm00001d012795;biotype=protein_coding;gene_id=Zm00001d012795;logic_name=maker_gene	3.95547	1.96566
Zm00001d012797	5	9000	78000	Earlier-to-Later	50443	62268	-	gramene	protein_coding_gene	ID=gene:Zm00001d012797;biotype=protein_coding;gene_id=Zm00001d012797;logic_name=maker_gene	13.2408	6.44185
Zm00001d012798	5	9000	78000	Earlier-to-Later	66614	69977	-	gramene	protein_coding_gene	ID=gene:Zm00001d012798;biotype=protein_coding;gene_id=Zm00001d012798;logic_name=maker_gene	0	0
Zm00001d012794	5	9000	78000	Earlier-to-Later	32368	35621	-	gramene	protein_coding_gene	ID=gene:Zm00001d012794;biotype=protein_coding;gene_id=Zm00001d012794;logic_name=maker_gene	12.8832	6.49708
Zm00001d012796	5	9000	78000	Earlier-to-Later	48181	49991	+	gramene	protein_coding_gene	ID=gene:Zm00001d012796;biotype=protein_coding;gene_id=Zm00001d012796;logic_name=maker_gene	0.0211866	0.0650074
Zm00001d013698	5	17763000	17907000	Earlier-to-Later	17826874	17827913	+	gramene	protein_coding_gene	ID=gene:Zm00001d013698;biotype=protein_coding;gene_id=Zm00001d013698;logic_name=maker_gene	0	0
Zm00001d013700	5	17763000	17907000	Earlier-to-Later	17882005	17883379	+	gramene	protein_coding_gene	ID=gene:Zm00001d013700;biotype=protein_coding;gene_id=Zm00001d013700;logic_name=maker_gene	21.4818	19.3093
Zm00001d013701	5	17763000	17907000	Earlier-to-Later	17883598	17884810	-	gramene	protein_coding_gene	ID=gene:Zm00001d013701;biotype=protein_coding;gene_id=Zm00001d013701;logic_name=maker_gene	0	0
Zm00001d013697	5	17763000	17907000	Earlier-to-Later	17805119	17812508	+	gramene	protein_coding_gene	ID=gene:Zm00001d013697;biotype=protein_coding;gene_id=Zm00001d013697;logic_name=maker_gene	29.1663	10.1078
Zm00001d013699	5	17763000	17907000	Earlier-to-Later	17856864	17862605	+	gramene	protein_coding_gene	ID=gene:Zm00001d013699;biotype=protein_coding;gene_id=Zm00001d013699;logic_name=maker_gene	4.39865	8.37259
Zm00001d013896	5	24141000	24273000	Later-to-Earlier	24174969	24176411	-	gramene	protein_coding_gene	ID=gene:Zm00001d013896;biotype=protein_coding;gene_id=Zm00001d013896;logic_name=maker_gene	0.151688	2.26723
Zm00001d001527	5	24141000	24273000	Later-to-Earlier	24176580	24176850	+	gramene	lincRNA_gene	ID=gene:Zm00001d001527;biotype=lincRNA;gene_id=Zm00001d001527;logic_name=lncrna_gene	2.79801	0
Zm00001d013898	5	24141000	24273000	Later-to-Earlier	24238458	24239960	+	gramene	protein_coding_gene	ID=gene:Zm00001d013898;biotype=protein_coding;gene_id=Zm00001d013898;logic_name=maker_gene	0	0.0984677
Zm00001d013899	5	24141000	24273000	Later-to-Earlier	24241506	24253709	-	gramene	protein_coding_gene	ID=gene:Zm00001d013899;biotype=protein_coding;gene_id=Zm00001d013899;logic_name=maker_gene	0.011808	0
Zm00001d013953	5	25959000	26070000	Earlier-to-Later	26058379	26059046	-	gramene	protein_coding_gene	ID=gene:Zm00001d013953;biotype=protein_coding;gene_id=Zm00001d013953;logic_name=maker_gene	0.673124	0.905473
Zm00001d013951	5	25959000	26070000	Earlier-to-Later	26015245	26022791	+	gramene	protein_coding_gene	ID=gene:Zm00001d013951;biotype=protein_coding;gene_id=Zm00001d013951;logic_name=maker_gene	16.5287	8.2472
Zm00001d001529	5	28032000	28170000	Earlier-to-Later	28050201	28050461	+	gramene	lincRNA_gene	ID=gene:Zm00001d001529;biotype=lincRNA;gene_id=Zm00001d001529;logic_name=lncrna_gene	0	0
Zm00001d013999	5	28032000	28170000	Earlier-to-Later	28086916	28089921	+	gramene	protein_coding_gene	ID=gene:Zm00001d013999;biotype=protein_coding;gene_id=Zm00001d013999;logic_name=maker_gene	207.822	211.957
Zm00001d014000	5	28032000	28170000	Earlier-to-Later	28090093	28092999	+	gramene	protein_coding_gene	ID=gene:Zm00001d014000;biotype=protein_coding;gene_id=Zm00001d014000;logic_name=maker_gene	0.106445	0.0653274
Zm00001d014086	5	31944000	32055000	Earlier-to-Later	31961958	31962030	+	gramene	tRNA_gene	ID=gene:Zm00001d014086;biotype=tRNA;gene_id=Zm00001d014086;logic_name=maker_trnascan	0	0
Zm00001d014087	5	31944000	32055000	Earlier-to-Later	31962923	31962995	-	gramene	tRNA_gene	ID=gene:Zm00001d014087;biotype=tRNA;gene_id=Zm00001d014087;logic_name=maker_trnascan	0	0
Zm00001d014089	5	31944000	32055000	Earlier-to-Later	31977227	31978440	-	gramene	protein_coding_gene	ID=gene:Zm00001d014089;biotype=protein_coding;gene_id=Zm00001d014089;logic_name=maker_gene	0.898047	1.2777
Zm00001d014091	5	31944000	32055000	Earlier-to-Later	32000785	32004388	-	gramene	protein_coding_gene	ID=gene:Zm00001d014091;biotype=protein_coding;gene_id=Zm00001d014091;logic_name=maker_gene	2.31756	1.82791
Zm00001d001532	5	31944000	32055000	Earlier-to-Later	32005347	32005898	+	gramene	lincRNA_gene	ID=gene:Zm00001d001532;biotype=lincRNA;gene_id=Zm00001d001532;logic_name=lncrna_gene	0	0
Zm00001d014088	5	31944000	32055000	Earlier-to-Later	31964458	31969276	+	gramene	protein_coding_gene	ID=gene:Zm00001d014088;biotype=protein_coding;gene_id=Zm00001d014088;logic_name=maker_gene	3.31233	3.99646
Zm00001d014090	5	31944000	32055000	Earlier-to-Later	31979596	31985197	-	gramene	protein_coding_gene	ID=gene:Zm00001d014090;Name=CPN60I;biotype=protein_coding;description=Chaperonin CPN60-1%2C mitochondrial [Source:UniProtKB/Swiss-Prot%3BAcc:P29185];gene_id=Zm00001d014090;logic_name=maker_gene	304.999	168.763
Zm00001d014123	5	33150000	33210000	Earlier-to-Later	33202990	33204555	+	gramene	protein_coding_gene	ID=gene:Zm00001d014123;biotype=protein_coding;gene_id=Zm00001d014123;logic_name=maker_gene	0	0
Zm00001d014122	5	33150000	33210000	Earlier-to-Later	33167513	33179297	-	gramene	protein_coding_gene	ID=gene:Zm00001d014122;biotype=protein_coding;gene_id=Zm00001d014122;logic_name=maker_gene	39.274	32.9514
Zm00001d014194	5	35973000	36045000	Earlier-to-Later	35980708	35984040	-	gramene	protein_coding_gene	ID=gene:Zm00001d014194;biotype=protein_coding;gene_id=Zm00001d014194;logic_name=maker_gene	103.202	73.5764
Zm00001d014195	5	35973000	36045000	Earlier-to-Later	35982866	35982937	+	gramene	tRNA_gene	ID=gene:Zm00001d014195;biotype=tRNA;gene_id=Zm00001d014195;logic_name=maker_trnascan	0	0
Zm00001d014196	5	35973000	36045000	Earlier-to-Later	35992510	35997626	-	gramene	protein_coding_gene	ID=gene:Zm00001d014196;biotype=protein_coding;gene_id=Zm00001d014196;logic_name=maker_gene	6.82031	6.66812
Zm00001d014202	5	36267000	36423000	Later-to-Earlier	36415442	36416245	+	gramene	protein_coding_gene	ID=gene:Zm00001d014202;biotype=protein_coding;gene_id=Zm00001d014202;logic_name=maker_gene	0.0400335	0
Zm00001d014212	5	36774000	36927000	Earlier-to-Later	36779604	36781018	-	gramene	protein_coding_gene	ID=gene:Zm00001d014212;biotype=protein_coding;gene_id=Zm00001d014212;logic_name=maker_gene	0	0.0574632
Zm00001d014217	5	36774000	36927000	Earlier-to-Later	36848376	36848786	-	gramene	protein_coding_gene	ID=gene:Zm00001d014217;biotype=protein_coding;gene_id=Zm00001d014217;logic_name=maker_gene	0	0
Zm00001d014219	5	36774000	36927000	Earlier-to-Later	36877486	36877866	-	gramene	protein_coding_gene	ID=gene:Zm00001d014219;biotype=protein_coding;gene_id=Zm00001d014219;logic_name=maker_gene	4.33439	6.17449
Zm00001d014216	5	36774000	36927000	Earlier-to-Later	36843890	36847637	-	gramene	protein_coding_gene	ID=gene:Zm00001d014216;biotype=protein_coding;gene_id=Zm00001d014216;logic_name=maker_gene	0.0223032	0
Zm00001d014222	5	36774000	36927000	Earlier-to-Later	36895381	36897327	+	gramene	protein_coding_gene	ID=gene:Zm00001d014222;biotype=protein_coding;description=Pentatricopeptide repeat-containing protein At2g22410%2C mitochondrial [Source:Projected from Arabidopsis thaliana (AT2G22410) UniProtKB/Swiss-Prot%3BAcc:Q9SJZ3];gene_id=Zm00001d014222;logic_name=maker_gene	3.70891	1.37022
Zm00001d014499	5	50415000	50529000	Earlier-to-Later	50438959	50448486	+	gramene	protein_coding_gene	ID=gene:Zm00001d014499;biotype=protein_coding;description=Synaptotagmin-3 [Source:Projected from Arabidopsis thaliana (AT5G04220) UniProtKB/Swiss-Prot%3BAcc:Q7XA06];gene_id=Zm00001d014499;logic_name=maker_gene	0.398542	1.71552
Zm00001d014500	5	50415000	50529000	Earlier-to-Later	50448862	50468466	-	gramene	protein_coding_gene	ID=gene:Zm00001d014500;biotype=protein_coding;gene_id=Zm00001d014500;logic_name=maker_gene	20.1155	9.6113
Zm00001d014514	5	51183000	51318000	Earlier-to-Later	51213904	51214845	-	gramene	protein_coding_gene	ID=gene:Zm00001d014514;biotype=protein_coding;gene_id=Zm00001d014514;logic_name=maker_gene	0.68342	0.519045
Zm00001d014515	5	51183000	51318000	Earlier-to-Later	51273496	51275103	+	gramene	protein_coding_gene	ID=gene:Zm00001d014515;biotype=protein_coding;gene_id=Zm00001d014515;logic_name=maker_gene	0.231721	0.0712174
Zm00001d014516	5	51183000	51318000	Earlier-to-Later	51276600	51297682	+	gramene	protein_coding_gene	ID=gene:Zm00001d014516;biotype=protein_coding;description=Probable mitochondrial intermediate peptidase%2C mitochondrial [Source:Projected from Arabidopsis thaliana (AT5G51540) UniProtKB/Swiss-Prot%3BAcc:F4KDA5];gene_id=Zm00001d014516;logic_name=maker_gene	29.5565	12.8726
Zm00001d014629	5	56622000	56733000	Earlier-to-Later	56627074	56628308	+	gramene	protein_coding_gene	ID=gene:Zm00001d014629;biotype=protein_coding;gene_id=Zm00001d014629;logic_name=maker_gene	0	0
Zm00001d014630	5	56622000	56733000	Earlier-to-Later	56629737	56631089	-	gramene	protein_coding_gene	ID=gene:Zm00001d014630;biotype=protein_coding;gene_id=Zm00001d014630;logic_name=maker_gene	0.0245965	0
Zm00001d015150	5	77040000	77109000	Earlier-to-Later	77076401	77078346	-	gramene	protein_coding_gene	ID=gene:Zm00001d015150;biotype=protein_coding;gene_id=Zm00001d015150;logic_name=maker_gene	0	0
Zm00001d015151	5	77040000	77109000	Earlier-to-Later	77099946	77109074	+	gramene	protein_coding_gene	ID=gene:Zm00001d015151;biotype=protein_coding;gene_id=Zm00001d015151;logic_name=maker_gene	40.1029	19.7594
Zm00001d015300	5	83271000	83538000	Earlier-to-Later	83323891	83326591	-	gramene	protein_coding_gene	ID=gene:Zm00001d015300;biotype=protein_coding;gene_id=Zm00001d015300;logic_name=maker_gene	489.847	309.791
Zm00001d015301	5	83271000	83538000	Earlier-to-Later	83434421	83436673	+	gramene	protein_coding_gene	ID=gene:Zm00001d015301;biotype=protein_coding;gene_id=Zm00001d015301;logic_name=maker_gene	253.116	229.658
Zm00001d015302	5	83271000	83538000	Earlier-to-Later	83443887	83444318	-	gramene	protein_coding_gene	ID=gene:Zm00001d015302;biotype=protein_coding;gene_id=Zm00001d015302;logic_name=maker_gene	0	0
Zm00001d015315	5	84261000	84324000	Earlier-to-Later	84317020	84321935	+	gramene	protein_coding_gene	ID=gene:Zm00001d015315;biotype=protein_coding;gene_id=Zm00001d015315;logic_name=maker_gene	0	0
Zm00001d015314	5	84261000	84324000	Earlier-to-Later	84263222	84281040	-	gramene	protein_coding_gene	ID=gene:Zm00001d015314;biotype=protein_coding;description=DExH-box ATP-dependent RNA helicase DExH11 [Source:Projected from Arabidopsis thaliana (AT3G46960) UniProtKB/Swiss-Prot%3BAcc:F4JAA5];gene_id=Zm00001d015314;logic_name=maker_gene	19.9483	7.13489
Zm00001d015440	5	90252000	90309000	Earlier-to-Later	90267647	90277773	-	gramene	protein_coding_gene	ID=gene:Zm00001d015440;biotype=protein_coding;gene_id=Zm00001d015440;logic_name=maker_gene	0	0
Zm00001d015670	5	105030000	105336000	Earlier-to-Later_CEN	105053495	105053926	-	gramene	protein_coding_gene	ID=gene:Zm00001d015670;biotype=protein_coding;gene_id=Zm00001d015670;logic_name=maker_gene	0	0
Zm00001d015671	5	105030000	105336000	Earlier-to-Later_CEN	105092463	105093878	-	gramene	protein_coding_gene	ID=gene:Zm00001d015671;biotype=protein_coding;gene_id=Zm00001d015671;logic_name=maker_gene	1.65326	2.50468
Zm00001d015672	5	105030000	105336000	Earlier-to-Later_CEN	105098024	105101528	-	gramene	protein_coding_gene	ID=gene:Zm00001d015672;biotype=protein_coding;gene_id=Zm00001d015672;logic_name=maker_gene	0	0
Zm00001d015673	5	105030000	105336000	Earlier-to-Later_CEN	105104035	105109022	-	gramene	protein_coding_gene	ID=gene:Zm00001d015673;biotype=protein_coding;gene_id=Zm00001d015673;logic_name=maker_gene	0	0
Zm00001d015674	5	105030000	105336000	Earlier-to-Later_CEN	105113357	105114049	-	gramene	protein_coding_gene	ID=gene:Zm00001d015674;biotype=protein_coding;gene_id=Zm00001d015674;logic_name=maker_gene	0	0
Zm00001d015675	5	105030000	105336000	Earlier-to-Later_CEN	105115254	105116002	+	gramene	protein_coding_gene	ID=gene:Zm00001d015675;biotype=protein_coding;gene_id=Zm00001d015675;logic_name=maker_gene	1.73612	0.925828
Zm00001d015676	5	105030000	105336000	Earlier-to-Later_CEN	105122102	105125112	-	gramene	protein_coding_gene	ID=gene:Zm00001d015676;biotype=protein_coding;gene_id=Zm00001d015676;logic_name=maker_gene	0.453659	0.573238
Zm00001d015677	5	105030000	105336000	Earlier-to-Later_CEN	105126489	105127439	-	gramene	protein_coding_gene	ID=gene:Zm00001d015677;biotype=protein_coding;gene_id=Zm00001d015677;logic_name=maker_gene	0	0
Zm00001d015678	5	105030000	105336000	Earlier-to-Later_CEN	105277524	105279166	-	gramene	protein_coding_gene	ID=gene:Zm00001d015678;biotype=protein_coding;gene_id=Zm00001d015678;logic_name=maker_gene	0.068406	0.2185
Zm00001d015679	5	105030000	105336000	Earlier-to-Later_CEN	105320869	105321534	+	gramene	protein_coding_gene	ID=gene:Zm00001d015679;biotype=protein_coding;gene_id=Zm00001d015679;logic_name=maker_gene	0	0
Zm00001d015689	5	107787000	107919000	Earlier-to-Later	107847373	107848057	+	gramene	protein_coding_gene	ID=gene:Zm00001d015689;biotype=protein_coding;gene_id=Zm00001d015689;logic_name=maker_gene	0.362044	0.574192
Zm00001d015690	5	107787000	107919000	Earlier-to-Later	107849570	107852169	-	gramene	protein_coding_gene	ID=gene:Zm00001d015690;biotype=protein_coding;gene_id=Zm00001d015690;logic_name=maker_gene	4.74882	0.981481
Zm00001d015742	5	115350000	115518000	Earlier-to-Later	115418527	115418937	+	gramene	protein_coding_gene	ID=gene:Zm00001d015742;biotype=protein_coding;gene_id=Zm00001d015742;logic_name=maker_gene	0.241207	11.419
Zm00001d015743	5	115350000	115518000	Earlier-to-Later	115451296	115456402	+	gramene	protein_coding_gene	ID=gene:Zm00001d015743;biotype=protein_coding;description=Transcription factor HY5 [Source:Projected from Arabidopsis thaliana (AT5G11260) UniProtKB/Swiss-Prot%3BAcc:O24646];gene_id=Zm00001d015743;logic_name=maker_gene	9.16236	9.57285
Zm00001d015755	5	116481000	116709000	Earlier-to-Later	116617493	116617564	+	gramene	tRNA_gene	ID=gene:Zm00001d015755;biotype=tRNA;gene_id=Zm00001d015755;logic_name=maker_trnascan	0	0
Zm00001d015756	5	116481000	116709000	Earlier-to-Later	116653359	116653961	-	gramene	protein_coding_gene	ID=gene:Zm00001d015756;biotype=protein_coding;gene_id=Zm00001d015756;logic_name=maker_gene	0.289785	0
Zm00001d015757	5	116481000	116709000	Earlier-to-Later	116654906	116655674	+	gramene	protein_coding_gene	ID=gene:Zm00001d015757;biotype=protein_coding;gene_id=Zm00001d015757;logic_name=maker_gene	0	0
Zm00001d015754	5	116481000	116709000	Earlier-to-Later	116594014	116651674	+	gramene	protein_coding_gene	ID=gene:Zm00001d015754;biotype=protein_coding;gene_id=Zm00001d015754;logic_name=maker_gene	59.4305	30.8872
Zm00001d015852	5	126300000	126393000	Later-to-Earlier	126372618	126376084	+	gramene	protein_coding_gene	ID=gene:Zm00001d015852;biotype=protein_coding;gene_id=Zm00001d015852;logic_name=maker_gene	7.0464	41.6672
Zm00001d015973	5	135480000	135756000	Earlier-to-Later	135539837	135544859	+	gramene	protein_coding_gene	ID=gene:Zm00001d015973;biotype=protein_coding;gene_id=Zm00001d015973;logic_name=maker_gene	31.6618	37.7212
Zm00001d015974	5	135480000	135756000	Earlier-to-Later	135675287	135687534	-	gramene	protein_coding_gene	ID=gene:Zm00001d015974;biotype=protein_coding;gene_id=Zm00001d015974;logic_name=maker_gene	28.8681	15.901
Zm00001d016034	5	140646000	141027000	Earlier-to-Later	140715515	140719221	+	gramene	protein_coding_gene	ID=gene:Zm00001d016034;biotype=protein_coding;gene_id=Zm00001d016034;logic_name=maker_gene	27.7311	21.1045
Zm00001d016035	5	140646000	141027000	Earlier-to-Later	140762380	140763279	-	gramene	protein_coding_gene	ID=gene:Zm00001d016035;biotype=protein_coding;gene_id=Zm00001d016035;logic_name=maker_gene	0.226598	0
Zm00001d001652	5	140646000	141027000	Earlier-to-Later	140888570	140889235	-	gramene	lincRNA_gene	ID=gene:Zm00001d001652;biotype=lincRNA;gene_id=Zm00001d001652;logic_name=lncrna_gene	0.124871	0.12993
Zm00001d016038	5	140646000	141027000	Earlier-to-Later	140921905	140922575	+	gramene	protein_coding_gene	ID=gene:Zm00001d016038;biotype=protein_coding;gene_id=Zm00001d016038;logic_name=maker_gene	0	0
Zm00001d016039	5	140646000	141027000	Earlier-to-Later	140926675	140928938	+	gramene	protein_coding_gene	ID=gene:Zm00001d016039;biotype=protein_coding;gene_id=Zm00001d016039;logic_name=maker_gene	0	0.0581685
Zm00001d016040	5	140646000	141027000	Earlier-to-Later	140981636	140982441	-	gramene	protein_coding_gene	ID=gene:Zm00001d016040;biotype=protein_coding;gene_id=Zm00001d016040;logic_name=maker_gene	0.234296	0
Zm00001d016036	5	140646000	141027000	Earlier-to-Later	140763837	140779741	-	gramene	protein_coding_gene	ID=gene:Zm00001d016036;biotype=protein_coding;description=Chloroplast processing peptidase [Source:Projected from Arabidopsis thaliana (AT3G24590) UniProtKB/Swiss-Prot%3BAcc:Q8H0W1];gene_id=Zm00001d016036;logic_name=maker_gene	16.8827	9.03757
Zm00001d016037	5	140646000	141027000	Earlier-to-Later	140889217	140917197	-	gramene	protein_coding_gene	ID=gene:Zm00001d016037;biotype=protein_coding;gene_id=Zm00001d016037;logic_name=maker_gene	5.15024	2.6839
Zm00001d016186	5	149013000	149187000	Later-to-Earlier	149065332	149065414	+	gramene	tRNA_gene	ID=gene:Zm00001d016186;biotype=tRNA;gene_id=Zm00001d016186;logic_name=maker_trnascan	0	0
Zm00001d016462	5	163140000	163263000	Later-to-Earlier	163210940	163213928	-	gramene	protein_coding_gene	ID=gene:Zm00001d016462;biotype=protein_coding;gene_id=Zm00001d016462;logic_name=maker_gene	0	0
Zm00001d016463	5	163140000	163263000	Later-to-Earlier	163215272	163224552	+	gramene	protein_coding_gene	ID=gene:Zm00001d016463;biotype=protein_coding;description=7-dehydrocholesterol reductase [Source:Projected from Arabidopsis thaliana (AT1G50430) UniProtKB/Swiss-Prot%3BAcc:Q9LDU6];gene_id=Zm00001d016463;logic_name=maker_gene	89.7665	135.452
Zm00001d016824	5	177315000	177408000	Earlier-to-Later	177354271	177357801	-	gramene	protein_coding_gene	ID=gene:Zm00001d016824;biotype=protein_coding;gene_id=Zm00001d016824;logic_name=maker_gene	35.0433	15.7201
Zm00001d016933	5	180363000	180486000	Earlier-to-Later	180363906	180366525	+	gramene	protein_coding_gene	ID=gene:Zm00001d016933;biotype=protein_coding;gene_id=Zm00001d016933;logic_name=maker_gene	0	0.0574052
Zm00001d016934	5	180363000	180486000	Earlier-to-Later	180382947	180384955	+	gramene	protein_coding_gene	ID=gene:Zm00001d016934;biotype=protein_coding;gene_id=Zm00001d016934;logic_name=maker_gene	0.0317688	0
Zm00001d016935	5	180363000	180486000	Earlier-to-Later	180421151	180425188	+	gramene	protein_coding_gene	ID=gene:Zm00001d016935;biotype=protein_coding;gene_id=Zm00001d016935;logic_name=maker_gene	270.293	146.928
Zm00001d016938	5	180363000	180486000	Earlier-to-Later	180472917	180476181	+	gramene	protein_coding_gene	ID=gene:Zm00001d016938;biotype=protein_coding;gene_id=Zm00001d016938;logic_name=maker_gene	0.0108852	0.0662294
Zm00001d017214	5	189120000	189375000	Earlier-to-Later	189132426	189136528	-	gramene	protein_coding_gene	ID=gene:Zm00001d017214;biotype=protein_coding;gene_id=Zm00001d017214;logic_name=maker_gene	4.22063	2.13334
Zm00001d017215	5	189120000	189375000	Earlier-to-Later	189149122	189152796	-	gramene	protein_coding_gene	ID=gene:Zm00001d017215;biotype=protein_coding;gene_id=Zm00001d017215;logic_name=zmapgv3grm_promoted_gene	0.0842155	0.146538
Zm00001d017217	5	189120000	189375000	Earlier-to-Later	189241157	189242199	-	gramene	protein_coding_gene	ID=gene:Zm00001d017217;biotype=protein_coding;gene_id=Zm00001d017217;logic_name=maker_gene	0	0
Zm00001d017219	5	189120000	189375000	Earlier-to-Later	189314831	189315748	+	gramene	protein_coding_gene	ID=gene:Zm00001d017219;biotype=protein_coding;gene_id=Zm00001d017219;logic_name=maker_gene	0	0
Zm00001d017216	5	189120000	189375000	Earlier-to-Later	189152859	189163227	-	gramene	protein_coding_gene	ID=gene:Zm00001d017216;biotype=protein_coding;description=Polyribonucleotide nucleotidyltransferase 2%2C mitochondrial [Source:Projected from Arabidopsis thaliana (AT5G14580) UniProtKB/Swiss-Prot%3BAcc:Q9S7G6];gene_id=Zm00001d017216;logic_name=maker_gene	45.2082	13.6094
Zm00001d017222	5	189120000	189375000	Earlier-to-Later	189363122	189366871	+	gramene	protein_coding_gene	ID=gene:Zm00001d017222;biotype=protein_coding;gene_id=Zm00001d017222;logic_name=maker_gene	1.25287	1.14552
Zm00001d017288	5	191808000	191928000	Later-to-Earlier	191817119	191819914	+	gramene	protein_coding_gene	ID=gene:Zm00001d017288;Name=PIP2-4;biotype=protein_coding;description=Aquaporin PIP2-4 [Source:UniProtKB/Swiss-Prot%3BAcc:Q9ATM6];gene_id=Zm00001d017288;logic_name=maker_gene	1.40463	109.517
Zm00001d017289	5	191808000	191928000	Later-to-Earlier	191900503	191901870	-	gramene	protein_coding_gene	ID=gene:Zm00001d017289;biotype=protein_coding;gene_id=Zm00001d017289;logic_name=maker_gene	0.0194456	0
Zm00001d017428	5	195801000	195900000	Earlier-to-Later	195816916	195819628	+	gramene	protein_coding_gene	ID=gene:Zm00001d017428;biotype=protein_coding;gene_id=Zm00001d017428;logic_name=maker_gene	0.483106	0.644392
Zm00001d017429	5	195801000	195900000	Earlier-to-Later	195832862	195835971	-	gramene	protein_coding_gene	ID=gene:Zm00001d017429;biotype=protein_coding;gene_id=Zm00001d017429;logic_name=maker_gene	0.0277313	0.196581
Zm00001d017430	5	195801000	195900000	Earlier-to-Later	195841605	195844257	-	gramene	protein_coding_gene	ID=gene:Zm00001d017430;biotype=protein_coding;gene_id=Zm00001d017430;logic_name=maker_gene	0.0860505	0.105263
Zm00001d017432	5	195801000	195900000	Earlier-to-Later	195844968	195847238	-	gramene	protein_coding_gene	ID=gene:Zm00001d017432;biotype=protein_coding;gene_id=Zm00001d017432;logic_name=maker_gene	18.9323	8.9824
Zm00001d017434	5	195801000	195900000	Earlier-to-Later	195860420	195862004	-	gramene	protein_coding_gene	ID=gene:Zm00001d017434;biotype=protein_coding;gene_id=Zm00001d017434;logic_name=maker_gene	0.508582	0.160011
Zm00001d017435	5	195801000	195900000	Earlier-to-Later	195864141	195867721	-	gramene	protein_coding_gene	ID=gene:Zm00001d017435;biotype=protein_coding;gene_id=Zm00001d017435;logic_name=maker_gene	13.6345	10.6194
Zm00001d017436	5	195801000	195900000	Earlier-to-Later	195873701	195875848	-	gramene	protein_coding_gene	ID=gene:Zm00001d017436;biotype=protein_coding;gene_id=Zm00001d017436;logic_name=maker_gene	0	0
Zm00001d017438	5	195801000	195900000	Earlier-to-Later	195879301	195880041	+	gramene	protein_coding_gene	ID=gene:Zm00001d017438;biotype=protein_coding;gene_id=Zm00001d017438;logic_name=maker_gene	0.109358	0
Zm00001d017433	5	195801000	195900000	Earlier-to-Later	195848322	195859142	-	gramene	protein_coding_gene	ID=gene:Zm00001d017433;biotype=protein_coding;gene_id=Zm00001d017433;logic_name=maker_gene	0.249126	0.268325
Zm00001d034965	6	243000	318000	Earlier-to-Later	290046	293456	-	gramene	protein_coding_gene	ID=gene:Zm00001d034965;biotype=protein_coding;gene_id=Zm00001d034965;logic_name=maker_gene	12.4898	2.60452
Zm00001d034966	6	243000	318000	Earlier-to-Later	295085	295506	+	gramene	protein_coding_gene	ID=gene:Zm00001d034966;biotype=protein_coding;gene_id=Zm00001d034966;logic_name=maker_gene	0	0
Zm00001d035285	6	19278000	19368000	Earlier-to-Later	19339973	19371142	+	gramene	protein_coding_gene	ID=gene:Zm00001d035285;biotype=protein_coding;gene_id=Zm00001d035285;logic_name=maker_gene	14.5555	5.40728
Zm00001d035333	6	21663000	21831000	Earlier-to-Later	21731801	21733345	+	gramene	protein_coding_gene	ID=gene:Zm00001d035333;biotype=protein_coding;description=Pentatricopeptide repeat-containing protein At2g46050%2C mitochondrial [Source:Projected from Arabidopsis thaliana (AT2G46050) UniProtKB/Swiss-Prot%3BAcc:O82363];gene_id=Zm00001d035333;logic_name=maker_gene	4.9244	3.4377
Zm00001d035334	6	21663000	21831000	Earlier-to-Later	21753622	21753693	-	gramene	tRNA_gene	ID=gene:Zm00001d035334;biotype=tRNA;gene_id=Zm00001d035334;logic_name=maker_trnascan	112.941	0
Zm00001d035526	6	30975000	31149000	Later-to-Earlier	31115181	31121906	+	gramene	protein_coding_gene	ID=gene:Zm00001d035526;biotype=protein_coding;gene_id=Zm00001d035526;logic_name=maker_gene	21.6685	15.8025
Zm00001d035527	6	30975000	31149000	Later-to-Earlier	31122714	31126829	-	gramene	protein_coding_gene	ID=gene:Zm00001d035527;biotype=protein_coding;gene_id=Zm00001d035527;logic_name=maker_gene	7.78228	3.4175
Zm00001d035658	6	39741000	39930000	Earlier-to-Later	39822203	39823723	-	gramene	protein_coding_gene	ID=gene:Zm00001d035658;biotype=protein_coding;gene_id=Zm00001d035658;logic_name=maker_gene	0.111329	0.437265
Zm00001d001334	6	39741000	39930000	Earlier-to-Later	39835218	39835725	-	gramene	lincRNA_gene	ID=gene:Zm00001d001334;biotype=lincRNA;gene_id=Zm00001d001334;logic_name=lncrna_gene	0.0593641	0.188141
Zm00001d035660	6	39741000	39930000	Earlier-to-Later	39836550	39839484	+	gramene	protein_coding_gene	ID=gene:Zm00001d035660;biotype=protein_coding;gene_id=Zm00001d035660;logic_name=maker_gene	0	0
Zm00001d035661	6	39741000	39930000	Earlier-to-Later	39843661	39843744	+	gramene	tRNA_gene	ID=gene:Zm00001d035661;biotype=tRNA;gene_id=Zm00001d035661;logic_name=maker_trnascan	0	0
Zm00001d035662	6	39741000	39930000	Earlier-to-Later	39843896	39844782	-	gramene	protein_coding_gene	ID=gene:Zm00001d035662;biotype=protein_coding;gene_id=Zm00001d035662;logic_name=maker_gene	0.101459	4.09013
Zm00001d035663	6	39741000	39930000	Earlier-to-Later	39873177	39873897	-	gramene	protein_coding_gene	ID=gene:Zm00001d035663;biotype=protein_coding;gene_id=Zm00001d035663;logic_name=maker_gene	0	0
Zm00001d035664	6	39741000	39930000	Earlier-to-Later	39874420	39878122	-	gramene	protein_coding_gene	ID=gene:Zm00001d035664;biotype=protein_coding;gene_id=Zm00001d035664;logic_name=maker_gene	3.78801	11.7878
Zm00001d035659	6	39741000	39930000	Earlier-to-Later	39829333	39830358	-	gramene	protein_coding_gene	ID=gene:Zm00001d035659;biotype=protein_coding;gene_id=Zm00001d035659;logic_name=maker_gene	0.531201	1.6413
Zm00001d035678	6	40725000	40926000	Earlier-to-Later	40730675	40730938	-	gramene	protein_coding_gene	ID=gene:Zm00001d035678;biotype=protein_coding;gene_id=Zm00001d035678;logic_name=maker_gene	0	0
Zm00001d035679	6	40725000	40926000	Earlier-to-Later	40852837	40860379	+	gramene	protein_coding_gene	ID=gene:Zm00001d035679;biotype=protein_coding;gene_id=Zm00001d035679;logic_name=maker_gene	67.4344	22.8254
Zm00001d035680	6	40725000	40926000	Earlier-to-Later	40863632	40864319	+	gramene	protein_coding_gene	ID=gene:Zm00001d035680;biotype=protein_coding;gene_id=Zm00001d035680;logic_name=zmapgv3grm_promoted_gene	0	0
Zm00001d035681	6	40725000	40926000	Earlier-to-Later	40865498	40868507	+	gramene	protein_coding_gene	ID=gene:Zm00001d035681;biotype=protein_coding;gene_id=Zm00001d035681;logic_name=maker_gene	0	0.508196
Zm00001d035789	6	49206000	49335000	Earlier-to-Later	49258154	49261935	-	gramene	protein_coding_gene	ID=gene:Zm00001d035789;biotype=protein_coding;gene_id=Zm00001d035789;logic_name=maker_gene	87.1406	29.5021
Zm00001d035960	6	62580000	62733000	Earlier-to-Later	62647186	62672875	+	gramene	protein_coding_gene	ID=gene:Zm00001d035960;biotype=protein_coding;description=DNA-directed RNA polymerase III subunit 2 [Source:Projected from Arabidopsis thaliana (AT5G45140) UniProtKB/Swiss-Prot%3BAcc:F4KD38];gene_id=Zm00001d035960;logic_name=maker_gene	41.7903	16.705
Zm00001d036129	6	73779000	73917000	Earlier-to-Later	73780322	73784110	+	gramene	protein_coding_gene	ID=gene:Zm00001d036129;biotype=protein_coding;gene_id=Zm00001d036129;logic_name=maker_gene	0.180288	0.200355
Zm00001d036131	6	73779000	73917000	Earlier-to-Later	73847683	73858041	+	gramene	protein_coding_gene	ID=gene:Zm00001d036131;biotype=protein_coding;gene_id=Zm00001d036131;logic_name=maker_gene	209.805	121.18
Zm00001d036132	6	73779000	73917000	Earlier-to-Later	73850279	73852060	-	gramene	protein_coding_gene	ID=gene:Zm00001d036132;biotype=protein_coding;gene_id=Zm00001d036132;logic_name=maker_gene	0.240065	0.056533
Zm00001d036135	6	73779000	73917000	Earlier-to-Later	73863295	73874255	+	gramene	protein_coding_gene	ID=gene:Zm00001d036135;biotype=protein_coding;gene_id=Zm00001d036135;logic_name=maker_gene	17.1601	10.204
Zm00001d036167	6	75627000	75750000	Earlier-to-Later	75649225	75650793	-	gramene	protein_coding_gene	ID=gene:Zm00001d036167;biotype=protein_coding;gene_id=Zm00001d036167;logic_name=maker_gene	0.0265234	0
Zm00001d036168	6	75627000	75750000	Earlier-to-Later	75651514	75655252	-	gramene	protein_coding_gene	ID=gene:Zm00001d036168;biotype=protein_coding;gene_id=Zm00001d036168;logic_name=maker_gene	20.6097	18.1065
Zm00001d036169	6	75627000	75750000	Earlier-to-Later	75660189	75660743	+	gramene	protein_coding_gene	ID=gene:Zm00001d036169;biotype=protein_coding;gene_id=Zm00001d036169;logic_name=maker_gene	0	0
Zm00001d036170	6	75627000	75750000	Earlier-to-Later	75662843	75663423	-	gramene	protein_coding_gene	ID=gene:Zm00001d036170;biotype=protein_coding;gene_id=Zm00001d036170;logic_name=maker_gene	4.06349	4.70437
Zm00001d036171	6	75627000	75750000	Earlier-to-Later	75663895	75664446	+	gramene	protein_coding_gene	ID=gene:Zm00001d036171;biotype=protein_coding;gene_id=Zm00001d036171;logic_name=maker_gene	0.0625711	0
Zm00001d036173	6	75627000	75750000	Earlier-to-Later	75665452	75666779	-	gramene	protein_coding_gene	ID=gene:Zm00001d036173;biotype=protein_coding;gene_id=Zm00001d036173;logic_name=maker_gene	0.186126	0
Zm00001d036175	6	75627000	75750000	Earlier-to-Later	75713940	75715842	+	gramene	protein_coding_gene	ID=gene:Zm00001d036175;biotype=protein_coding;gene_id=Zm00001d036175;logic_name=maker_gene	0.0164634	0
Zm00001d036176	6	75627000	75750000	Earlier-to-Later	75716735	75722025	-	gramene	protein_coding_gene	ID=gene:Zm00001d036176;biotype=protein_coding;gene_id=Zm00001d036176;logic_name=maker_gene	0.870806	0.266388
Zm00001d001378	6	75627000	75750000	Earlier-to-Later	75716735	75717663	-	gramene	lincRNA_gene	ID=gene:Zm00001d001378;biotype=lincRNA;gene_id=Zm00001d001378;logic_name=lncrna_gene	6.07082e-179	0
Zm00001d036177	6	75627000	75750000	Earlier-to-Later	75725163	75730258	+	gramene	protein_coding_gene	ID=gene:Zm00001d036177;biotype=protein_coding;gene_id=Zm00001d036177;logic_name=maker_gene	30.5283	9.22987
Zm00001d036182	6	76011000	76173000	Earlier-to-Later	76065488	76067109	-	gramene	protein_coding_gene	ID=gene:Zm00001d036182;biotype=protein_coding;gene_id=Zm00001d036182;logic_name=maker_gene	0	0
Zm00001d036184	6	76011000	76173000	Earlier-to-Later	76072528	76073206	-	gramene	protein_coding_gene	ID=gene:Zm00001d036184;biotype=protein_coding;gene_id=Zm00001d036184;logic_name=maker_gene	0	0
Zm00001d036181	6	76011000	76173000	Earlier-to-Later	76046440	76061571	-	gramene	protein_coding_gene	ID=gene:Zm00001d036181;biotype=protein_coding;gene_id=Zm00001d036181;logic_name=maker_gene	7.92974	4.65575
Zm00001d036322	6	84054000	84213000	Earlier-to-Later	84112004	84117155	-	gramene	protein_coding_gene	ID=gene:Zm00001d036322;biotype=protein_coding;gene_id=Zm00001d036322;logic_name=maker_gene	68.4994	30.8167
Zm00001d036324	6	84054000	84213000	Earlier-to-Later	84206463	84214221	-	gramene	protein_coding_gene	ID=gene:Zm00001d036324;biotype=protein_coding;gene_id=Zm00001d036324;logic_name=maker_gene	0	0
Zm00001d037210	6	115962000	116022000	Later-to-Earlier	115967771	115968089	+	gramene	protein_coding_gene	ID=gene:Zm00001d037210;biotype=protein_coding;gene_id=Zm00001d037210;logic_name=maker_gene	0	0
Zm00001d001416	6	115962000	116022000	Later-to-Earlier	116005451	116006280	+	gramene	lincRNA_gene	ID=gene:Zm00001d001416;biotype=lincRNA;gene_id=Zm00001d001416;logic_name=lncrna_gene	1.90615	1.67189
Zm00001d037211	6	115962000	116022000	Later-to-Earlier	115981077	115984636	+	gramene	protein_coding_gene	ID=gene:Zm00001d037211;biotype=protein_coding;gene_id=Zm00001d037211;logic_name=maker_gene	39.3823	132.57
Zm00001d037268	6	118773000	118878000	Earlier-to-Later	118877965	118889091	+	gramene	protein_coding_gene	ID=gene:Zm00001d037268;biotype=protein_coding;gene_id=Zm00001d037268;logic_name=maker_gene	17.975	6.20703
Zm00001d037360	6	122823000	122961000	Earlier-to-Later	122835847	122836443	-	gramene	protein_coding_gene	ID=gene:Zm00001d037360;biotype=protein_coding;gene_id=Zm00001d037360;logic_name=maker_gene	0	0
Zm00001d037361	6	122823000	122961000	Earlier-to-Later	122861914	122862492	+	gramene	protein_coding_gene	ID=gene:Zm00001d037361;biotype=protein_coding;gene_id=Zm00001d037361;logic_name=maker_gene	0.149466	0.469834
Zm00001d037362	6	122823000	122961000	Earlier-to-Later	122862919	122881065	-	gramene	protein_coding_gene	ID=gene:Zm00001d037362;biotype=protein_coding;gene_id=Zm00001d037362;logic_name=maker_gene	28.7128	11.8153
Zm00001d037364	6	122823000	122961000	Earlier-to-Later	122960829	122963038	+	gramene	protein_coding_gene	ID=gene:Zm00001d037364;biotype=protein_coding;gene_id=Zm00001d037364;logic_name=maker_gene	0	0.128421
Zm00001d037896	6	141339000	141435000	Earlier-to-Later	141421821	141421893	+	gramene	tRNA_gene	ID=gene:Zm00001d037896;biotype=tRNA;gene_id=Zm00001d037896;logic_name=maker_trnascan	208.199	456.388
Zm00001d037984	6	144330000	144519000	Earlier-to-Later	144381242	144390852	+	gramene	protein_coding_gene	ID=gene:Zm00001d037984;biotype=protein_coding;description=Chlorophyll synthase%2C chloroplastic [Source:Projected from Arabidopsis thaliana (AT3G51820) UniProtKB/Swiss-Prot%3BAcc:Q38833];gene_id=Zm00001d037984;logic_name=maker_gene	35.2988	17.6725
Zm00001d037986	6	144330000	144519000	Earlier-to-Later	144411563	144415206	-	gramene	protein_coding_gene	ID=gene:Zm00001d037986;biotype=protein_coding;gene_id=Zm00001d037986;logic_name=maker_gene	0	0
Zm00001d037987	6	144330000	144519000	Earlier-to-Later	144420313	144421016	-	gramene	protein_coding_gene	ID=gene:Zm00001d037987;biotype=protein_coding;gene_id=Zm00001d037987;logic_name=maker_gene	0	0
Zm00001d037988	6	144330000	144519000	Earlier-to-Later	144427562	144428509	-	gramene	protein_coding_gene	ID=gene:Zm00001d037988;biotype=protein_coding;gene_id=Zm00001d037988;logic_name=maker_gene	0.589722	2.33463
Zm00001d037990	6	144330000	144519000	Earlier-to-Later	144434359	144437934	+	gramene	protein_coding_gene	ID=gene:Zm00001d037990;biotype=protein_coding;gene_id=Zm00001d037990;logic_name=maker_gene	8.97709	4.53185
Zm00001d037992	6	144330000	144519000	Earlier-to-Later	144487080	144490321	+	gramene	protein_coding_gene	ID=gene:Zm00001d037992;biotype=protein_coding;gene_id=Zm00001d037992;logic_name=maker_gene	236.528	144.936
Zm00001d037983	6	144330000	144519000	Earlier-to-Later	144371484	144378333	-	gramene	protein_coding_gene	ID=gene:Zm00001d037983;biotype=protein_coding;gene_id=Zm00001d037983;logic_name=maker_gene	0.0173731	0
Zm00001d037985	6	144330000	144519000	Earlier-to-Later	144391967	144392983	-	gramene	protein_coding_gene	ID=gene:Zm00001d037985;biotype=protein_coding;gene_id=Zm00001d037985;logic_name=maker_gene	0.357974	1.01416
Zm00001d038019	6	145356000	145452000	Earlier-to-Later	145386455	145388049	-	gramene	protein_coding_gene	ID=gene:Zm00001d038019;biotype=protein_coding;gene_id=Zm00001d038019;logic_name=maker_gene	0	0
Zm00001d038021	6	145356000	145452000	Earlier-to-Later	145393970	145398983	-	gramene	protein_coding_gene	ID=gene:Zm00001d038021;biotype=protein_coding;gene_id=Zm00001d038021;logic_name=maker_gene	56.4362	29.2683
Zm00001d038022	6	145356000	145452000	Earlier-to-Later	145415188	145419374	-	gramene	protein_coding_gene	ID=gene:Zm00001d038022;biotype=protein_coding;gene_id=Zm00001d038022;logic_name=maker_gene	6.46691	12.3894
Zm00001d038020	6	145356000	145452000	Earlier-to-Later	145388523	145391962	+	gramene	protein_coding_gene	ID=gene:Zm00001d038020;biotype=protein_coding;gene_id=Zm00001d038020;logic_name=maker_gene	0.122173	0.206307
Zm00001d038475	6	158166000	158244000	Earlier-to-Later	158240771	158284439	+	gramene	protein_coding_gene	ID=gene:Zm00001d038475;biotype=protein_coding;gene_id=Zm00001d038475;logic_name=maker_gene	57.8871	21.1418
Zm00001d018896	7	8565000	8664000	Earlier-to-Later	8603180	8607570	-	gramene	protein_coding_gene	ID=gene:Zm00001d018896;biotype=protein_coding;gene_id=Zm00001d018896;logic_name=maker_gene	179.576	58.9356
Zm00001d018897	7	8565000	8664000	Earlier-to-Later	8620399	8621079	-	gramene	protein_coding_gene	ID=gene:Zm00001d018897;biotype=protein_coding;gene_id=Zm00001d018897;logic_name=maker_gene	0	0
Zm00001d018895	7	8565000	8664000	Earlier-to-Later	8600725	8603019	+	gramene	protein_coding_gene	ID=gene:Zm00001d018895;biotype=protein_coding;gene_id=Zm00001d018895;logic_name=maker_gene	0.273844	0.387765
Zm00001d019084	7	15681000	15765000	Later-to-Earlier	15693408	15695533	+	gramene	protein_coding_gene	ID=gene:Zm00001d019084;biotype=protein_coding;gene_id=Zm00001d019084;logic_name=maker_gene	5.48636	4.84994
Zm00001d019086	7	15681000	15765000	Later-to-Earlier	15758772	15765508	-	gramene	protein_coding_gene	ID=gene:Zm00001d019086;biotype=protein_coding;gene_id=Zm00001d019086;logic_name=maker_gene	43.138	41.6031
Zm00001d019110	7	17100000	17268000	Earlier-to-Later	17240759	17242303	+	gramene	protein_coding_gene	ID=gene:Zm00001d019110;biotype=protein_coding;gene_id=Zm00001d019110;logic_name=maker_gene	38.337	31.9087
Zm00001d019111	7	17100000	17268000	Earlier-to-Later	17261050	17265221	+	gramene	protein_coding_gene	ID=gene:Zm00001d019111;biotype=protein_coding;gene_id=Zm00001d019111;logic_name=maker_gene	5.22058	5.10466
Zm00001d019108	7	17100000	17268000	Earlier-to-Later	17216464	17235345	+	gramene	protein_coding_gene	ID=gene:Zm00001d019108;biotype=protein_coding;gene_id=Zm00001d019108;logic_name=maker_gene	81.9731	38.3735
Zm00001d019234	7	23277000	23415000	Earlier-to-Later	23322287	23327390	-	gramene	protein_coding_gene	ID=gene:Zm00001d019234;biotype=protein_coding;gene_id=Zm00001d019234;logic_name=maker_gene	34.7593	21.8219
Zm00001d019235	7	23277000	23415000	Earlier-to-Later	23334659	23335471	+	gramene	protein_coding_gene	ID=gene:Zm00001d019235;biotype=protein_coding;gene_id=Zm00001d019235;logic_name=maker_gene	0.0651368	0
Zm00001d019236	7	23277000	23415000	Earlier-to-Later	23336144	23337236	+	gramene	protein_coding_gene	ID=gene:Zm00001d019236;biotype=protein_coding;gene_id=Zm00001d019236;logic_name=maker_gene	12.6099	8.64649
Zm00001d019237	7	23277000	23415000	Earlier-to-Later	23399357	23404971	+	gramene	protein_coding_gene	ID=gene:Zm00001d019237;biotype=protein_coding;gene_id=Zm00001d019237;logic_name=maker_gene	0.0619291	0
Zm00001d019338	7	28521000	28677000	Earlier-to-Later	28546289	28549634	+	gramene	protein_coding_gene	ID=gene:Zm00001d019338;biotype=protein_coding;gene_id=Zm00001d019338;logic_name=maker_gene	0.0256383	0.0390605
Zm00001d019339	7	28521000	28677000	Earlier-to-Later	28579310	28582604	-	gramene	protein_coding_gene	ID=gene:Zm00001d019339;biotype=protein_coding;gene_id=Zm00001d019339;logic_name=maker_gene	6.46135	1.8961
Zm00001d019340	7	28521000	28677000	Earlier-to-Later	28621096	28621177	-	gramene	tRNA_gene	ID=gene:Zm00001d019340;biotype=tRNA;gene_id=Zm00001d019340;logic_name=maker_trnascan	0	0
Zm00001d019341	7	28521000	28677000	Earlier-to-Later	28621528	28622028	-	gramene	protein_coding_gene	ID=gene:Zm00001d019341;biotype=protein_coding;gene_id=Zm00001d019341;logic_name=maker_gene	0	0
Zm00001d019385	7	31158000	31335000	Earlier-to-Later	31255506	31257692	+	gramene	protein_coding_gene	ID=gene:Zm00001d019385;biotype=protein_coding;gene_id=Zm00001d019385;logic_name=maker_gene	0	0
Zm00001d019387	7	31158000	31335000	Earlier-to-Later	31263986	31271165	+	gramene	protein_coding_gene	ID=gene:Zm00001d019387;biotype=protein_coding;gene_id=Zm00001d019387;logic_name=maker_gene	1.91088	1.80653
Zm00001d019388	7	31158000	31335000	Earlier-to-Later	31279087	31279887	-	gramene	protein_coding_gene	ID=gene:Zm00001d019388;biotype=protein_coding;gene_id=Zm00001d019388;logic_name=maker_gene	0.672703	0.280752
Zm00001d019428	7	33219000	33399000	Earlier-to-Later	33314995	33315076	+	gramene	tRNA_gene	ID=gene:Zm00001d019428;biotype=tRNA;gene_id=Zm00001d019428;logic_name=maker_trnascan	0	0
Zm00001d019429	7	33219000	33399000	Earlier-to-Later	33320576	33321683	-	gramene	protein_coding_gene	ID=gene:Zm00001d019429;biotype=protein_coding;gene_id=Zm00001d019429;logic_name=maker_gene	0.122299	0.150512
Zm00001d019430	7	33219000	33399000	Earlier-to-Later	33321659	33331469	+	gramene	protein_coding_gene	ID=gene:Zm00001d019430;biotype=protein_coding;gene_id=Zm00001d019430;logic_name=maker_gene	35.5594	27.0503
Zm00001d019543	7	41586000	41832000	Later-to-Earlier	41606776	41608242	-	gramene	protein_coding_gene	ID=gene:Zm00001d019543;biotype=protein_coding;gene_id=Zm00001d019543;logic_name=maker_gene	0	0
Zm00001d019544	7	41586000	41832000	Later-to-Earlier	41783577	41783651	+	gramene	tRNA_gene	ID=gene:Zm00001d019544;biotype=tRNA;gene_id=Zm00001d019544;logic_name=maker_trnascan	0	0
Zm00001d019545	7	41586000	41832000	Later-to-Earlier	41787689	41788496	+	gramene	protein_coding_gene	ID=gene:Zm00001d019545;biotype=protein_coding;gene_id=Zm00001d019545;logic_name=maker_gene	0	0
Zm00001d019548	7	41586000	41832000	Later-to-Earlier	41818724	41821555	+	gramene	protein_coding_gene	ID=gene:Zm00001d019548;biotype=protein_coding;gene_id=Zm00001d019548;logic_name=maker_gene	0.0438636	0.137183
Zm00001d019542	7	41586000	41832000	Later-to-Earlier	41594773	41601596	-	gramene	protein_coding_gene	ID=gene:Zm00001d019542;biotype=protein_coding;gene_id=Zm00001d019542;logic_name=maker_gene	31.3075	47.8154
Zm00001d019546	7	41586000	41832000	Later-to-Earlier	41793814	41795684	+	gramene	protein_coding_gene	ID=gene:Zm00001d019546;biotype=protein_coding;gene_id=Zm00001d019546;logic_name=maker_gene	0	0
Zm00001d001133	7	41586000	41832000	Later-to-Earlier	41793860	41795950	+	gramene	lincRNA_gene	ID=gene:Zm00001d001133;biotype=lincRNA;gene_id=Zm00001d001133;logic_name=lncrna_gene	0	0
Zm00001d019547	7	41586000	41832000	Later-to-Earlier	41808796	41814037	-	gramene	protein_coding_gene	ID=gene:Zm00001d019547;biotype=protein_coding;gene_id=Zm00001d019547;logic_name=maker_gene	8.56883	22.2686
Zm00001d019582	7	44472000	44553000	Earlier-to-Later	44522110	44525451	+	gramene	protein_coding_gene	ID=gene:Zm00001d019582;biotype=protein_coding;description=Phosphatidylinositol/phosphatidylcholine transfer protein SFH11 [Source:Projected from Arabidopsis thaliana (AT5G47510) UniProtKB/Swiss-Prot%3BAcc:F4JYJ3];gene_id=Zm00001d019582;logic_name=maker_gene	4.4462	2.67634
Zm00001d019584	7	44472000	44553000	Earlier-to-Later	44549173	44551721	-	gramene	protein_coding_gene	ID=gene:Zm00001d019584;biotype=protein_coding;gene_id=Zm00001d019584;logic_name=maker_gene	0	0
Zm00001d001145	7	51285000	51411000	Earlier-to-Later	51318677	51318916	+	gramene	lincRNA_gene	ID=gene:Zm00001d001145;biotype=lincRNA;gene_id=Zm00001d001145;logic_name=lncrna_gene	0	0
Zm00001d019695	7	51285000	51411000	Earlier-to-Later	51327238	51328163	+	gramene	protein_coding_gene	ID=gene:Zm00001d019695;biotype=protein_coding;gene_id=Zm00001d019695;logic_name=maker_gene	12.6685	21.5075
Zm00001d019696	7	51285000	51411000	Earlier-to-Later	51335278	51337377	+	gramene	protein_coding_gene	ID=gene:Zm00001d019696;biotype=protein_coding;gene_id=Zm00001d019696;logic_name=maker_gene	1.97705	1.10542
Zm00001d019822	7	65802000	65913000	Earlier-to-Later	65803186	65807758	-	gramene	protein_coding_gene	ID=gene:Zm00001d019822;biotype=protein_coding;gene_id=Zm00001d019822;logic_name=maker_gene	0.865858	0.611646
Zm00001d019823	7	65802000	65913000	Earlier-to-Later	65860044	65860117	+	gramene	tRNA_gene	ID=gene:Zm00001d019823;biotype=tRNA;gene_id=Zm00001d019823;logic_name=maker_trnascan	961.064	2118.38
Zm00001d019824	7	65802000	65913000	Earlier-to-Later	65871026	65877006	-	gramene	protein_coding_gene	ID=gene:Zm00001d019824;biotype=protein_coding;gene_id=Zm00001d019824;logic_name=maker_gene	224.612	105.519
Zm00001d019863	7	71043000	71169000	Earlier-to-Later	71046670	71052133	+	gramene	protein_coding_gene	ID=gene:Zm00001d019863;biotype=protein_coding;gene_id=Zm00001d019863;logic_name=maker_gene	0	0
Zm00001d019864	7	71043000	71169000	Earlier-to-Later	71052787	71053437	+	gramene	protein_coding_gene	ID=gene:Zm00001d019864;biotype=protein_coding;gene_id=Zm00001d019864;logic_name=maker_gene	0	0
Zm00001d019866	7	71043000	71169000	Earlier-to-Later	71125638	71134674	-	gramene	protein_coding_gene	ID=gene:Zm00001d019866;biotype=protein_coding;gene_id=Zm00001d019866;logic_name=maker_gene	1.16204	1.26352
Zm00001d019866	7	71043000	71169000	Earlier-to-Later	71125638	71134674	-	gramene	protein_coding_gene	ID=gene:Zm00001d019866;biotype=protein_coding;gene_id=Zm00001d019866;logic_name=maker_gene	0	0
Zm00001d019865	7	71043000	71169000	Earlier-to-Later	71121964	71124116	+	gramene	protein_coding_gene	ID=gene:Zm00001d019865;biotype=protein_coding;gene_id=Zm00001d019865;logic_name=maker_gene	42.3486	21.3942
Zm00001d019862	7	71043000	71169000	Earlier-to-Later	71039032	71044107	-	gramene	protein_coding_gene	ID=gene:Zm00001d019862;biotype=protein_coding;gene_id=Zm00001d019862;logic_name=maker_gene	1.43274	2.54051
Zm00001d019925	7	76650000	76797000	Earlier-to-Later	76706213	76706572	-	gramene	protein_coding_gene	ID=gene:Zm00001d019925;biotype=protein_coding;gene_id=Zm00001d019925;logic_name=maker_gene	0	0.972577
Zm00001d019926	7	76650000	76797000	Earlier-to-Later	76710997	76715496	-	gramene	protein_coding_gene	ID=gene:Zm00001d019926;biotype=protein_coding;gene_id=Zm00001d019926;logic_name=maker_gene	169.256	124.326
Zm00001d019985	7	82776000	82881000	Earlier-to-Later	82804094	82805861	+	gramene	protein_coding_gene	ID=gene:Zm00001d019985;biotype=protein_coding;gene_id=Zm00001d019985;logic_name=maker_gene	1.03204	7.24275
Zm00001d019987	7	82776000	82881000	Earlier-to-Later	82851887	82855838	+	gramene	protein_coding_gene	ID=gene:Zm00001d019987;biotype=protein_coding;gene_id=Zm00001d019987;logic_name=maker_gene	39.2707	10.2545
Zm00001d019989	7	82935000	83262000	Earlier-to-Later	83154243	83155427	+	gramene	protein_coding_gene	ID=gene:Zm00001d019989;biotype=protein_coding;gene_id=Zm00001d019989;logic_name=maker_gene	4.82487	4.77669
Zm00001d019990	7	82935000	83262000	Earlier-to-Later	83170171	83173915	+	gramene	protein_coding_gene	ID=gene:Zm00001d019990;biotype=protein_coding;gene_id=Zm00001d019990;logic_name=maker_gene	16.4874	8.91514
Zm00001d019988	7	82935000	83262000	Earlier-to-Later	83010258	83023722	-	gramene	protein_coding_gene	ID=gene:Zm00001d019988;biotype=protein_coding;gene_id=Zm00001d019988;logic_name=maker_gene	42.2919	32.8424
Zm00001d020250	7	102150000	102459000	Earlier-to-Later	102196918	102197463	+	gramene	protein_coding_gene	ID=gene:Zm00001d020250;biotype=protein_coding;gene_id=Zm00001d020250;logic_name=maker_gene	0.107689	0.339681
Zm00001d020251	7	102150000	102459000	Earlier-to-Later	102313104	102313781	+	gramene	protein_coding_gene	ID=gene:Zm00001d020251;biotype=protein_coding;gene_id=Zm00001d020251;logic_name=maker_gene	1.0582	6.72819
Zm00001d020252	7	102150000	102459000	Earlier-to-Later	102351588	102352109	-	gramene	protein_coding_gene	ID=gene:Zm00001d020252;biotype=protein_coding;gene_id=Zm00001d020252;logic_name=maker_gene	0	0
Zm00001d020253	7	102150000	102459000	Earlier-to-Later	102363296	102365052	-	gramene	protein_coding_gene	ID=gene:Zm00001d020253;biotype=protein_coding;gene_id=Zm00001d020253;logic_name=maker_gene	0	0
Zm00001d020256	7	102150000	102459000	Earlier-to-Later	102404060	102407655	+	gramene	protein_coding_gene	ID=gene:Zm00001d020256;biotype=protein_coding;gene_id=Zm00001d020256;logic_name=maker_gene	13.2928	5.55642
Zm00001d020255	7	102150000	102459000	Earlier-to-Later	102399399	102400586	-	gramene	protein_coding_gene	ID=gene:Zm00001d020255;biotype=protein_coding;gene_id=Zm00001d020255;logic_name=maker_gene	0	0
Zm00001d020254	7	102150000	102459000	Earlier-to-Later	102366286	102368171	-	gramene	protein_coding_gene	ID=gene:Zm00001d020254;biotype=protein_coding;gene_id=Zm00001d020254;logic_name=maker_gene	0	0
Zm00001d020477	7	117705000	117870000	Earlier-to-Later	117756007	117756390	-	gramene	protein_coding_gene	ID=gene:Zm00001d020477;biotype=protein_coding;gene_id=Zm00001d020477;logic_name=maker_gene	0	0
Zm00001d020476	7	117705000	117870000	Earlier-to-Later	117741049	117753622	-	gramene	protein_coding_gene	ID=gene:Zm00001d020476;biotype=protein_coding;gene_id=Zm00001d020476;logic_name=maker_gene	15.8038	13.2239
Zm00001d020541	7	121635000	121710000	Earlier-to-Later	121685086	121693077	+	gramene	protein_coding_gene	ID=gene:Zm00001d020541;biotype=protein_coding;gene_id=Zm00001d020541;logic_name=maker_gene	24.9821	13.4562
Zm00001d020810	7	133551000	133641000	Earlier-to-Later	133596384	133609425	+	gramene	protein_coding_gene	ID=gene:Zm00001d020810;biotype=protein_coding;gene_id=Zm00001d020810;logic_name=maker_gene	71.8663	30.4264
Zm00001d022049	7	168804000	168906000	Earlier-to-Later	168873298	168877751	+	gramene	protein_coding_gene	ID=gene:Zm00001d022049;biotype=protein_coding;gene_id=Zm00001d022049;logic_name=maker_gene	38.4803	20.2241
Zm00001d022048	7	168804000	168906000	Earlier-to-Later	168849928	168860730	+	gramene	protein_coding_gene	ID=gene:Zm00001d022048;biotype=protein_coding;gene_id=Zm00001d022048;logic_name=maker_gene	59.6611	39.4896
Zm00001d022053	7	169083000	169170000	Earlier-to-Later	169093142	169094020	-	gramene	protein_coding_gene	ID=gene:Zm00001d022053;biotype=protein_coding;gene_id=Zm00001d022053;logic_name=maker_gene	0	1.37531
Zm00001d022055	7	169083000	169170000	Earlier-to-Later	169110497	169110968	-	gramene	protein_coding_gene	ID=gene:Zm00001d022055;biotype=protein_coding;gene_id=Zm00001d022055;logic_name=maker_gene	0	0.507143
Zm00001d022057	7	169083000	169170000	Earlier-to-Later	169126925	169127242	-	gramene	protein_coding_gene	ID=gene:Zm00001d022057;biotype=protein_coding;gene_id=Zm00001d022057;logic_name=maker_gene	0	0
Zm00001d022054	7	169083000	169170000	Earlier-to-Later	169096158	169100650	+	gramene	protein_coding_gene	ID=gene:Zm00001d022054;biotype=protein_coding;gene_id=Zm00001d022054;logic_name=maker_gene	0	0
Zm00001d022058	7	169083000	169170000	Earlier-to-Later	169129113	169141957	-	gramene	protein_coding_gene	ID=gene:Zm00001d022058;biotype=protein_coding;gene_id=Zm00001d022058;logic_name=maker_gene	51.0136	27.2095
Zm00001d022094	7	170154000	170199000	Earlier-to-Later	170166869	170168137	+	gramene	protein_coding_gene	ID=gene:Zm00001d022094;biotype=protein_coding;gene_id=Zm00001d022094;logic_name=maker_gene	0	0
Zm00001d022170	7	171609000	171765000	Earlier-to-Later	171705976	171708780	-	gramene	protein_coding_gene	ID=gene:Zm00001d022170;biotype=protein_coding;gene_id=Zm00001d022170;logic_name=maker_gene	0.221042	0.0563888
Zm00001d022171	7	171609000	171765000	Earlier-to-Later	171713845	171715230	+	gramene	protein_coding_gene	ID=gene:Zm00001d022171;biotype=protein_coding;gene_id=Zm00001d022171;logic_name=maker_gene	0	0
Zm00001d022172	7	171609000	171765000	Earlier-to-Later	171723150	171727974	-	gramene	protein_coding_gene	ID=gene:Zm00001d022172;biotype=protein_coding;gene_id=Zm00001d022172;logic_name=maker_gene	26.5709	35.4813
Zm00001d022174	7	171609000	171765000	Earlier-to-Later	171730968	171733822	+	gramene	protein_coding_gene	ID=gene:Zm00001d022174;biotype=protein_coding;gene_id=Zm00001d022174;logic_name=maker_gene	72.9914	110.162
Zm00001d022175	7	171609000	171765000	Earlier-to-Later	171734663	171736968	+	gramene	protein_coding_gene	ID=gene:Zm00001d022175;biotype=protein_coding;gene_id=Zm00001d022175;logic_name=maker_gene	9.30067	6.73627
Zm00001d022176	7	171609000	171765000	Earlier-to-Later	171740661	171751647	-	gramene	protein_coding_gene	ID=gene:Zm00001d022176;biotype=protein_coding;gene_id=Zm00001d022176;logic_name=maker_gene	8.79483	3.40479
Zm00001d022169	7	171609000	171765000	Earlier-to-Later	171696582	171711112	+	gramene	protein_coding_gene	ID=gene:Zm00001d022169;biotype=protein_coding;gene_id=Zm00001d022169;logic_name=maker_gene	54.8523	22.8272
Zm00001d008221	8	1647000	1728000	Earlier-to-Later	1656468	1659625	+	gramene	protein_coding_gene	ID=gene:Zm00001d008221;biotype=protein_coding;gene_id=Zm00001d008221;logic_name=maker_gene	16.3057	6.53777
Zm00001d008222	8	1647000	1728000	Earlier-to-Later	1660931	1663039	+	gramene	protein_coding_gene	ID=gene:Zm00001d008222;biotype=protein_coding;gene_id=Zm00001d008222;logic_name=maker_gene	0.178811	0.328283
Zm00001d008223	8	1647000	1728000	Earlier-to-Later	1663801	1665182	+	gramene	protein_coding_gene	ID=gene:Zm00001d008223;biotype=protein_coding;gene_id=Zm00001d008223;logic_name=maker_gene	0.0281881	0
Zm00001d008224	8	1647000	1728000	Earlier-to-Later	1665296	1669410	-	gramene	protein_coding_gene	ID=gene:Zm00001d008224;biotype=protein_coding;gene_id=Zm00001d008224;logic_name=maker_gene	200.139	101.322
Zm00001d008246	8	2517000	2598000	Earlier-to-Later	2557493	2557565	+	gramene	tRNA_gene	ID=gene:Zm00001d008246;biotype=tRNA;gene_id=Zm00001d008246;logic_name=maker_trnascan	0	0
Zm00001d008247	8	2517000	2598000	Earlier-to-Later	2558680	2558752	-	gramene	tRNA_gene	ID=gene:Zm00001d008247;biotype=tRNA;gene_id=Zm00001d008247;logic_name=maker_trnascan	0	0
Zm00001d008248	8	2517000	2598000	Earlier-to-Later	2562419	2568575	+	gramene	protein_coding_gene	ID=gene:Zm00001d008248;biotype=protein_coding;gene_id=Zm00001d008248;logic_name=maker_gene	1.33267	2.74903
Zm00001d007983	8	2517000	2598000	Earlier-to-Later	2564700	2565090	+	gramene	lincRNA_gene	ID=gene:Zm00001d007983;biotype=lincRNA;gene_id=Zm00001d007983;logic_name=lncrna_gene	0.260222	0.563094
Zm00001d008286	8	4101000	4257000	Earlier-to-Later	4113273	4114082	-	gramene	protein_coding_gene	ID=gene:Zm00001d008286;biotype=protein_coding;gene_id=Zm00001d008286;logic_name=maker_gene	0.933066	0.731275
Zm00001d008287	8	4101000	4257000	Earlier-to-Later	4114922	4117752	+	gramene	protein_coding_gene	ID=gene:Zm00001d008287;biotype=protein_coding;gene_id=Zm00001d008287;logic_name=maker_gene	46.3391	40.4644
Zm00001d008288	8	4101000	4257000	Earlier-to-Later	4122111	4122386	-	gramene	protein_coding_gene	ID=gene:Zm00001d008288;biotype=protein_coding;gene_id=Zm00001d008288;logic_name=maker_gene	0	41.7906
Zm00001d008289	8	4101000	4257000	Earlier-to-Later	4168682	4174761	-	gramene	protein_coding_gene	ID=gene:Zm00001d008289;biotype=protein_coding;gene_id=Zm00001d008289;logic_name=maker_gene	53.4828	26.433
Zm00001d008290	8	4101000	4257000	Earlier-to-Later	4175262	4177556	+	gramene	protein_coding_gene	ID=gene:Zm00001d008290;biotype=protein_coding;gene_id=Zm00001d008290;logic_name=maker_gene	0.121945	0.139621
Zm00001d008291	8	4101000	4257000	Earlier-to-Later	4178527	4182179	-	gramene	protein_coding_gene	ID=gene:Zm00001d008291;biotype=protein_coding;gene_id=Zm00001d008291;logic_name=maker_gene	37.638	23.4428
Zm00001d008292	8	4101000	4257000	Earlier-to-Later	4182591	4186242	+	gramene	protein_coding_gene	ID=gene:Zm00001d008292;biotype=protein_coding;gene_id=Zm00001d008292;logic_name=maker_gene	0	0
Zm00001d008327	8	5346000	5424000	Earlier-to-Later	5397381	5399132	+	gramene	protein_coding_gene	ID=gene:Zm00001d008327;biotype=protein_coding;gene_id=Zm00001d008327;logic_name=maker_gene	93.5352	28.258
Zm00001d008326	8	5346000	5424000	Earlier-to-Later	5365856	5382763	+	gramene	protein_coding_gene	ID=gene:Zm00001d008326;biotype=protein_coding;gene_id=Zm00001d008326;logic_name=maker_gene	3.48009	1.11931
Zm00001d008360	8	6285000	6360000	Earlier-to-Later	6298442	6303617	-	gramene	protein_coding_gene	ID=gene:Zm00001d008360;biotype=protein_coding;description=50S ribosomal protein L3-2%2C chloroplastic [Source:Projected from Arabidopsis thaliana (AT3G17465) UniProtKB/Swiss-Prot%3BAcc:Q9LRN8];gene_id=Zm00001d008360;logic_name=maker_gene	61.5029	57.5493
Zm00001d008362	8	6285000	6360000	Earlier-to-Later	6323910	6325537	-	gramene	protein_coding_gene	ID=gene:Zm00001d008362;biotype=protein_coding;gene_id=Zm00001d008362;logic_name=maker_gene	0	0
Zm00001d009123	8	37644000	37824000	Earlier-to-Later	37790210	37794148	-	gramene	protein_coding_gene	ID=gene:Zm00001d009123;biotype=protein_coding;gene_id=Zm00001d009123;logic_name=maker_gene	4.91871	2.60794
Zm00001d009122	8	37644000	37824000	Earlier-to-Later	37713430	37720026	+	gramene	protein_coding_gene	ID=gene:Zm00001d009122;biotype=protein_coding;gene_id=Zm00001d009122;logic_name=maker_gene	61.9853	27.8354
Zm00001d009224	8	44340000	44529000	Later-to-Earlier	44427672	44428049	+	gramene	protein_coding_gene	ID=gene:Zm00001d009224;biotype=protein_coding;gene_id=Zm00001d009224;logic_name=maker_gene	2.01135	40.8239
Zm00001d009226	8	44340000	44529000	Later-to-Earlier	44498799	44501231	-	gramene	protein_coding_gene	ID=gene:Zm00001d009226;biotype=protein_coding;gene_id=Zm00001d009226;logic_name=maker_gene	12.874	24.907
Zm00001d009271	8	49749000	49887000	Earlier-to-Later	49785732	49790894	-	gramene	protein_coding_gene	ID=gene:Zm00001d009271;biotype=protein_coding;gene_id=Zm00001d009271;logic_name=maker_gene	156.072	100.172
Zm00001d009277	8	50661000	50925000	Earlier-to-Later_CEN	50801059	50802540	-	gramene	protein_coding_gene	ID=gene:Zm00001d009277;biotype=protein_coding;gene_id=Zm00001d009277;logic_name=maker_gene	0.0490962	0
Zm00001d009280	8	50937000	51105000	Earlier-to-Later_CEN	50951435	50952959	-	gramene	protein_coding_gene	ID=gene:Zm00001d009280;biotype=protein_coding;gene_id=Zm00001d009280;logic_name=maker_gene	7.68663	3.2562
Zm00001d009279	8	50937000	51105000	Earlier-to-Later_CEN	50948914	50957768	+	gramene	protein_coding_gene	ID=gene:Zm00001d009279;biotype=protein_coding;gene_id=Zm00001d009279;logic_name=maker_gene	0	0
Zm00001d009281	8	51171000	51234000	Earlier-to-Later_CEN	51172202	51174564	+	gramene	protein_coding_gene	ID=gene:Zm00001d009281;biotype=protein_coding;gene_id=Zm00001d009281;logic_name=maker_gene	0.171474	0.0657808
Zm00001d008030	8	51381000	51456000	Earlier-to-Later_CEN	51440627	51442002	+	gramene	lincRNA_gene	ID=gene:Zm00001d008030;biotype=lincRNA;gene_id=Zm00001d008030;logic_name=lncrna_gene	0.209783	0
Zm00001d009478	8	66708000	66846000	Earlier-to-Later	66708001	66708900	+	gramene	protein_coding_gene	ID=gene:Zm00001d009478;biotype=protein_coding;gene_id=Zm00001d009478;logic_name=maker_gene	0	0
Zm00001d009480	8	66708000	66846000	Earlier-to-Later	66824808	66826892	+	gramene	protein_coding_gene	ID=gene:Zm00001d009480;biotype=protein_coding;gene_id=Zm00001d009480;logic_name=maker_gene	132.557	189.937
Zm00001d009690	8	76056000	76134000	Earlier-to-Later	76114808	76124300	+	gramene	protein_coding_gene	ID=gene:Zm00001d009690;biotype=protein_coding;gene_id=Zm00001d009690;logic_name=maker_gene	36.6748	15.5155
Zm00001d009879	8	86835000	87057000	Earlier-to-Later	86964414	86974986	+	gramene	protein_coding_gene	ID=gene:Zm00001d009879;biotype=protein_coding;gene_id=Zm00001d009879;logic_name=maker_gene	11.3237	4.37084
Zm00001d010016	8	95121000	95427000	Earlier-to-Later	95242385	95245137	+	gramene	protein_coding_gene	ID=gene:Zm00001d010016;biotype=protein_coding;gene_id=Zm00001d010016;logic_name=maker_gene	404.347	494.718
Zm00001d010017	8	95121000	95427000	Earlier-to-Later	95277830	95279023	-	gramene	protein_coding_gene	ID=gene:Zm00001d010017;biotype=protein_coding;gene_id=Zm00001d010017;logic_name=maker_gene	7.35003	5.61885
Zm00001d010019	8	95121000	95427000	Earlier-to-Later	95340879	95346245	-	gramene	protein_coding_gene	ID=gene:Zm00001d010019;biotype=protein_coding;gene_id=Zm00001d010019;logic_name=maker_gene	0	0
Zm00001d010020	8	95121000	95427000	Earlier-to-Later	95378312	95380337	+	gramene	protein_coding_gene	ID=gene:Zm00001d010020;biotype=protein_coding;gene_id=Zm00001d010020;logic_name=maker_gene	0.0425903	0
Zm00001d010015	8	95121000	95427000	Earlier-to-Later	95238855	95240887	+	gramene	protein_coding_gene	ID=gene:Zm00001d010015;biotype=protein_coding;gene_id=Zm00001d010015;logic_name=maker_gene	0	0
Zm00001d010018	8	95121000	95427000	Earlier-to-Later	95284496	95290533	-	gramene	protein_coding_gene	ID=gene:Zm00001d010018;biotype=protein_coding;gene_id=Zm00001d010018;logic_name=maker_gene	9.32174	6.54487
Zm00001d010434	8	114936000	115146000	Later-to-Earlier	115007050	115007858	-	gramene	protein_coding_gene	ID=gene:Zm00001d010434;biotype=protein_coding;gene_id=Zm00001d010434;logic_name=maker_gene	5.6149	99.1514
Zm00001d010435	8	114936000	115146000	Later-to-Earlier	115026460	115026986	+	gramene	protein_coding_gene	ID=gene:Zm00001d010435;biotype=protein_coding;gene_id=Zm00001d010435;logic_name=maker_gene	0	0
Zm00001d010437	8	114936000	115146000	Later-to-Earlier	115105170	115105242	+	gramene	tRNA_gene	ID=gene:Zm00001d010437;biotype=tRNA;gene_id=Zm00001d010437;logic_name=maker_trnascan	0	0
Zm00001d010438	8	114936000	115146000	Later-to-Earlier	115106129	115106201	-	gramene	tRNA_gene	ID=gene:Zm00001d010438;biotype=tRNA;gene_id=Zm00001d010438;logic_name=maker_trnascan	0	0
Zm00001d010436	8	114936000	115146000	Later-to-Earlier	115029092	115034951	+	gramene	protein_coding_gene	ID=gene:Zm00001d010436;biotype=protein_coding;gene_id=Zm00001d010436;logic_name=maker_gene	0	0
Zm00001d010450	8	115647000	115869000	Later-to-Earlier	115694102	115697499	-	gramene	protein_coding_gene	ID=gene:Zm00001d010450;biotype=protein_coding;gene_id=Zm00001d010450;logic_name=maker_gene	7.83663	3.33741
Zm00001d010451	8	115647000	115869000	Later-to-Earlier	115726579	115728797	-	gramene	protein_coding_gene	ID=gene:Zm00001d010451;biotype=protein_coding;gene_id=Zm00001d010451;logic_name=maker_gene	0.676998	77.3814
Zm00001d010452	8	115647000	115869000	Later-to-Earlier	115783056	115786089	-	gramene	protein_coding_gene	ID=gene:Zm00001d010452;biotype=protein_coding;gene_id=Zm00001d010452;logic_name=maker_gene	8.95657	22.9265
Zm00001d010500	8	118089000	118257000	Earlier-to-Later	118163693	118167143	+	gramene	protein_coding_gene	ID=gene:Zm00001d010500;biotype=protein_coding;gene_id=Zm00001d010500;logic_name=maker_gene	177.299	110.42
Zm00001d010502	8	118089000	118257000	Earlier-to-Later	118234676	118240043	+	gramene	protein_coding_gene	ID=gene:Zm00001d010502;biotype=protein_coding;gene_id=Zm00001d010502;logic_name=maker_gene	0.0171031	0
Zm00001d010503	8	118089000	118257000	Earlier-to-Later	118248244	118248633	-	gramene	protein_coding_gene	ID=gene:Zm00001d010503;biotype=protein_coding;gene_id=Zm00001d010503;logic_name=maker_gene	0	0
Zm00001d010504	8	118089000	118257000	Earlier-to-Later	118250736	118254293	+	gramene	protein_coding_gene	ID=gene:Zm00001d010504;biotype=protein_coding;gene_id=Zm00001d010504;logic_name=maker_gene	131.29	141.63
Zm00001d010499	8	118089000	118257000	Earlier-to-Later	118126464	118128699	+	gramene	protein_coding_gene	ID=gene:Zm00001d010499;biotype=protein_coding;gene_id=Zm00001d010499;logic_name=maker_gene	0.0202136	0.185915
Zm00001d010509	8	118488000	118653000	Earlier-to-Later	118572551	118573294	+	gramene	protein_coding_gene	ID=gene:Zm00001d010509;biotype=protein_coding;gene_id=Zm00001d010509;logic_name=maker_gene	0	0
Zm00001d010510	8	118488000	118653000	Earlier-to-Later	118575434	118578714	-	gramene	protein_coding_gene	ID=gene:Zm00001d010510;biotype=protein_coding;gene_id=Zm00001d010510;logic_name=maker_gene	0	0
Zm00001d008083	8	118488000	118653000	Earlier-to-Later	118577755	118578146	+	gramene	lincRNA_gene	ID=gene:Zm00001d008083;biotype=lincRNA;gene_id=Zm00001d008083;logic_name=lncrna_gene	0	0
Zm00001d010511	8	118488000	118653000	Earlier-to-Later	118581899	118582628	-	gramene	protein_coding_gene	ID=gene:Zm00001d010511;biotype=protein_coding;gene_id=Zm00001d010511;logic_name=maker_gene	0	0
Zm00001d010512	8	118488000	118653000	Earlier-to-Later	118588081	118591573	-	gramene	protein_coding_gene	ID=gene:Zm00001d010512;biotype=protein_coding;gene_id=Zm00001d010512;logic_name=maker_gene	41.264	16.521
Zm00001d010633	8	122580000	122682000	Earlier-to-Later	122649472	122649855	+	gramene	protein_coding_gene	ID=gene:Zm00001d010633;biotype=protein_coding;gene_id=Zm00001d010633;logic_name=maker_gene	0	0.290166
Zm00001d010634	8	122580000	122682000	Earlier-to-Later	122651175	122654847	-	gramene	protein_coding_gene	ID=gene:Zm00001d010634;biotype=protein_coding;gene_id=Zm00001d010634;logic_name=maker_gene	0.0907382	0.237014
Zm00001d010635	8	122580000	122682000	Earlier-to-Later	122679613	122680551	-	gramene	protein_coding_gene	ID=gene:Zm00001d010635;biotype=protein_coding;gene_id=Zm00001d010635;logic_name=maker_gene	3.21162	9.5674
Zm00001d010841	8	129807000	130056000	Earlier-to-Later	129806051	129808850	-	gramene	protein_coding_gene	ID=gene:Zm00001d010841;biotype=protein_coding;gene_id=Zm00001d010841;logic_name=maker_gene	0.0626719	0
Zm00001d010842	8	129807000	130056000	Earlier-to-Later	129920062	129926481	-	gramene	protein_coding_gene	ID=gene:Zm00001d010842;biotype=protein_coding;gene_id=Zm00001d010842;logic_name=maker_gene	64.8839	47.7035
Zm00001d010849	8	130251000	130386000	Earlier-to-Later	130303051	130312915	+	gramene	protein_coding_gene	ID=gene:Zm00001d010849;biotype=protein_coding;gene_id=Zm00001d010849;logic_name=maker_gene	0.0227516	0.0333118
Zm00001d010850	8	130251000	130386000	Earlier-to-Later	130351343	130365339	+	gramene	protein_coding_gene	ID=gene:Zm00001d010850;biotype=protein_coding;gene_id=Zm00001d010850;logic_name=maker_gene	95.2771	55.7585
zma-MIR169q	8	130251000	130386000	Earlier-to-Later	130375286	130375391	+	gramene	miRNA_gene	ID=gene:zma-MIR169q;biotype=miRNA;gene_id=zma-MIR169q;logic_name=mirna	0	0
Zm00001d011592	8	155154000	155352000	Later-to-Earlier	155293349	155295780	+	gramene	protein_coding_gene	ID=gene:Zm00001d011592;biotype=protein_coding;gene_id=Zm00001d011592;logic_name=maker_gene	4.85111	31.7023
Zm00001d011593	8	155154000	155352000	Later-to-Earlier	155321212	155335059	+	gramene	protein_coding_gene	ID=gene:Zm00001d011593;biotype=protein_coding;gene_id=Zm00001d011593;logic_name=maker_gene	0.0189924	0
Zm00001d011594	8	155154000	155352000	Later-to-Earlier	155340260	155340763	-	gramene	protein_coding_gene	ID=gene:Zm00001d011594;biotype=protein_coding;gene_id=Zm00001d011594;logic_name=maker_gene	0.240047	1.3321
Zm00001d011595	8	155154000	155352000	Later-to-Earlier	155342607	155378292	-	gramene	protein_coding_gene	ID=gene:Zm00001d011595;biotype=protein_coding;description=Two pore calcium channel protein 1 [Source:Projected from Arabidopsis thaliana (AT4G03560) UniProtKB/Swiss-Prot%3BAcc:Q94KI8];gene_id=Zm00001d011595;logic_name=maker_gene	11.4779	11.0318
Zm00001d045500	9	24630000	24720000	Earlier-to-Later	24646435	24651266	-	gramene	protein_coding_gene	ID=gene:Zm00001d045500;biotype=protein_coding;gene_id=Zm00001d045500;logic_name=maker_gene	104.761	73.226
Zm00001d045502	9	24630000	24720000	Earlier-to-Later	24663064	24663303	+	gramene	protein_coding_gene	ID=gene:Zm00001d045502;biotype=protein_coding;gene_id=Zm00001d045502;logic_name=maker_gene	0	0
Zm00001d045501	9	24630000	24720000	Earlier-to-Later	24651819	24662084	-	gramene	protein_coding_gene	ID=gene:Zm00001d045501;biotype=protein_coding;gene_id=Zm00001d045501;logic_name=maker_gene	28.6669	9.67756
Zm00001d045590	9	27504000	27570000	Earlier-to-Later	27537950	27546688	-	gramene	protein_coding_gene	ID=gene:Zm00001d045590;biotype=protein_coding;description=DExH-box ATP-dependent RNA helicase DExH9 [Source:Projected from Arabidopsis thaliana (AT1G59760) UniProtKB/Swiss-Prot%3BAcc:Q9XIF2];gene_id=Zm00001d045590;logic_name=maker_gene	48.0858	16.3386
Zm00001d045725	9	35199000	35352000	Earlier-to-Later	35215354	35239296	-	gramene	protein_coding_gene	ID=gene:Zm00001d045725;biotype=protein_coding;gene_id=Zm00001d045725;logic_name=maker_gene	46.9409	25.9985
Zm00001d045746	9	36717000	36969000	Earlier-to-Later	36869712	36880178	+	gramene	protein_coding_gene	ID=gene:Zm00001d045746;biotype=protein_coding;gene_id=Zm00001d045746;logic_name=maker_gene	19.5917	9.31518
Zm00001d045748	9	36717000	36969000	Earlier-to-Later	36897127	36898825	-	gramene	protein_coding_gene	ID=gene:Zm00001d045748;biotype=protein_coding;gene_id=Zm00001d045748;logic_name=maker_gene	0.105488	0
Zm00001d045749	9	36717000	36969000	Earlier-to-Later	36910195	36910268	+	gramene	tRNA_gene	ID=gene:Zm00001d045749;biotype=tRNA;gene_id=Zm00001d045749;logic_name=maker_trnascan	0	0
Zm00001d045747	9	36717000	36969000	Earlier-to-Later	36887126	36931550	+	gramene	protein_coding_gene	ID=gene:Zm00001d045747;biotype=protein_coding;gene_id=Zm00001d045747;logic_name=maker_gene	32.4646	34.8494
Zm00001d045800	9	39879000	40029000	Earlier-to-Later	39937307	39947203	+	gramene	protein_coding_gene	ID=gene:Zm00001d045800;biotype=protein_coding;gene_id=Zm00001d045800;logic_name=maker_gene	0.722325	0.803389
Zm00001d045812	9	40848000	41019000	Earlier-to-Later	40934716	40939528	-	gramene	protein_coding_gene	ID=gene:Zm00001d045812;biotype=protein_coding;gene_id=Zm00001d045812;logic_name=maker_gene	40.5954	34.1463
Zm00001d045815	9	40848000	41019000	Earlier-to-Later	40974427	40974873	-	gramene	protein_coding_gene	ID=gene:Zm00001d045815;biotype=protein_coding;gene_id=Zm00001d045815;logic_name=maker_gene	0	0
Zm00001d045816	9	40848000	41019000	Earlier-to-Later	40987254	40989522	-	gramene	protein_coding_gene	ID=gene:Zm00001d045816;biotype=protein_coding;gene_id=Zm00001d045816;logic_name=maker_gene	0	0
Zm00001d045843	9	43233000	43383000	Earlier-to-Later	43305859	43308309	+	gramene	protein_coding_gene	ID=gene:Zm00001d045843;biotype=protein_coding;gene_id=Zm00001d045843;logic_name=maker_gene	0	0
Zm00001d045844	9	43233000	43383000	Earlier-to-Later	43309696	43312785	+	gramene	protein_coding_gene	ID=gene:Zm00001d045844;biotype=protein_coding;gene_id=Zm00001d045844;logic_name=maker_gene	5.28117	10.0857
Zm00001d046014	9	53820000	54597000	Earlier-to-Later_CEN	54568465	54572112	+	gramene	protein_coding_gene	ID=gene:Zm00001d046014;biotype=protein_coding;gene_id=Zm00001d046014;logic_name=maker_gene	0	0
Zm00001d046015	9	54606000	54939000	Earlier-to-Later_CEN	54753399	54755835	-	gramene	protein_coding_gene	ID=gene:Zm00001d046015;biotype=protein_coding;gene_id=Zm00001d046015;logic_name=maker_gene	0.877272	0.8231
Zm00001d046016	9	55158000	55461000	Earlier-to-Later_CEN	55158778	55161731	-	gramene	protein_coding_gene	ID=gene:Zm00001d046016;biotype=protein_coding;gene_id=Zm00001d046016;logic_name=maker_gene	20.4105	31.8895
Zm00001d046017	9	55158000	55461000	Earlier-to-Later_CEN	55198279	55201502	-	gramene	protein_coding_gene	ID=gene:Zm00001d046017;biotype=protein_coding;gene_id=Zm00001d046017;logic_name=maker_gene	0.736188	0.59281
Zm00001d027108	9	63096000	63282000	Earlier-to-Later	63172197	63172743	+	gramene	lincRNA_gene	ID=gene:Zm00001d027108;biotype=lincRNA;gene_id=Zm00001d027108;logic_name=lncrna_gene	1.07426	0.338814
Zm00001d046097	9	63096000	63282000	Earlier-to-Later	63160737	63180393	-	gramene	protein_coding_gene	ID=gene:Zm00001d046097;biotype=protein_coding;gene_id=Zm00001d046097;logic_name=maker_gene	39.4379	12.7755
Zm00001d046352	9	82818000	82983000	Earlier-to-Later	82889286	82893077	-	gramene	protein_coding_gene	ID=gene:Zm00001d046352;biotype=protein_coding;gene_id=Zm00001d046352;logic_name=maker_gene	279.893	257.471
Zm00001d046388	9	86568000	86730000	Earlier-to-Later	86625253	86638592	-	gramene	protein_coding_gene	ID=gene:Zm00001d046388;biotype=protein_coding;description=Histone deacetylase 19 [Source:Projected from Arabidopsis thaliana (AT4G38130) UniProtKB/Swiss-Prot%3BAcc:O22446];gene_id=Zm00001d046388;logic_name=maker_gene	18.0735	11.9007
Zm00001d046466	9	91176000	91491000	Later-to-Earlier	91186418	91187800	+	gramene	protein_coding_gene	ID=gene:Zm00001d046466;biotype=protein_coding;gene_id=Zm00001d046466;logic_name=maker_gene	0	0.270232
Zm00001d027137	9	91176000	91491000	Later-to-Earlier	91362877	91363830	-	gramene	lincRNA_gene	ID=gene:Zm00001d027137;biotype=lincRNA;gene_id=Zm00001d027137;logic_name=lncrna_gene	3.09875	4.81847
Zm00001d027138	9	91176000	91491000	Later-to-Earlier	91462434	91463171	-	gramene	lincRNA_gene	ID=gene:Zm00001d027138;biotype=lincRNA;gene_id=Zm00001d027138;logic_name=lncrna_gene	0.0732693	0
Zm00001d046471	9	91176000	91491000	Later-to-Earlier	91463414	91463893	+	gramene	protein_coding_gene	ID=gene:Zm00001d046471;biotype=protein_coding;description=Multiprotein-bridging factor 1c [Source:Projected from Arabidopsis thaliana (AT3G24500) UniProtKB/Swiss-Prot%3BAcc:Q9LV58];gene_id=Zm00001d046471;logic_name=maker_gene	0	0.204367
Zm00001d046467	9	91176000	91491000	Later-to-Earlier	91188676	91199100	-	gramene	protein_coding_gene	ID=gene:Zm00001d046467;biotype=protein_coding;gene_id=Zm00001d046467;logic_name=maker_gene	56.9144	89.9291
Zm00001d046468	9	91176000	91491000	Later-to-Earlier	91365330	91387542	-	gramene	protein_coding_gene	ID=gene:Zm00001d046468;biotype=protein_coding;gene_id=Zm00001d046468;logic_name=maker_gene	27.4952	38.4197
Zm00001d046580	9	96858000	96948000	Earlier-to-Later	96873565	96874200	+	gramene	protein_coding_gene	ID=gene:Zm00001d046580;biotype=protein_coding;gene_id=Zm00001d046580;logic_name=maker_gene	0.52953	4.41727
Zm00001d046581	9	96858000	96948000	Earlier-to-Later	96875104	96896745	-	gramene	protein_coding_gene	ID=gene:Zm00001d046581;biotype=protein_coding;gene_id=Zm00001d046581;logic_name=maker_gene	103.076	62.0549
Zm00001d047110	9	118905000	119034000	Later-to-Earlier	118915807	118919998	+	gramene	protein_coding_gene	ID=gene:Zm00001d047110;biotype=protein_coding;description=Trehalose-phosphate phosphatase A [Source:Projected from Arabidopsis thaliana (AT5G51460) UniProtKB/Swiss-Prot%3BAcc:O64896];gene_id=Zm00001d047110;logic_name=maker_gene	51.5193	86.9783
Zm00001d047111	9	118905000	119034000	Later-to-Earlier	118955767	118956156	+	gramene	protein_coding_gene	ID=gene:Zm00001d047111;biotype=protein_coding;gene_id=Zm00001d047111;logic_name=maker_gene	4.87669	18.944
Zm00001d047112	9	118905000	119034000	Later-to-Earlier	119006413	119009418	-	gramene	protein_coding_gene	ID=gene:Zm00001d047112;biotype=protein_coding;gene_id=Zm00001d047112;logic_name=maker_gene	0	0
Zm00001d047113	9	118905000	119034000	Later-to-Earlier	119020978	119021358	+	gramene	protein_coding_gene	ID=gene:Zm00001d047113;biotype=protein_coding;gene_id=Zm00001d047113;logic_name=maker_gene	0	26.1681
Zm00001d027214	9	149547000	149655000	Earlier-to-Later	149624313	149624574	+	gramene	lincRNA_gene	ID=gene:Zm00001d027214;biotype=lincRNA;gene_id=Zm00001d027214;logic_name=lncrna_gene	0	0
Zm00001d048083	9	149547000	149655000	Earlier-to-Later	149627346	149632516	-	gramene	protein_coding_gene	ID=gene:Zm00001d048083;biotype=protein_coding;gene_id=Zm00001d048083;logic_name=maker_gene	0	0
Zm00001d048081	9	149547000	149655000	Earlier-to-Later	149598933	149607634	+	gramene	protein_coding_gene	ID=gene:Zm00001d048081;biotype=protein_coding;gene_id=Zm00001d048081;logic_name=maker_gene	92.7566	49.0713
Zm00001d048082	9	149547000	149655000	Earlier-to-Later	149613002	149621302	+	gramene	protein_coding_gene	ID=gene:Zm00001d048082;biotype=protein_coding;gene_id=Zm00001d048082;logic_name=maker_gene	0	0
Zm00001d048179	9	151731000	151800000	Earlier-to-Later	151734078	151736905	-	gramene	protein_coding_gene	ID=gene:Zm00001d048179;biotype=protein_coding;gene_id=Zm00001d048179;logic_name=maker_gene	0.210235	0.151717
Zm00001d048280	9	153789000	153909000	Earlier-to-Later	153811773	153812552	+	gramene	protein_coding_gene	ID=gene:Zm00001d048280;biotype=protein_coding;gene_id=Zm00001d048280;logic_name=maker_gene	0	0
Zm00001d048281	9	153789000	153909000	Earlier-to-Later	153815426	153816431	+	gramene	protein_coding_gene	ID=gene:Zm00001d048281;biotype=protein_coding;gene_id=Zm00001d048281;logic_name=maker_gene	0.54112	0.263762
Zm00001d048282	9	153789000	153909000	Earlier-to-Later	153819232	153827003	-	gramene	protein_coding_gene	ID=gene:Zm00001d048282;biotype=protein_coding;gene_id=Zm00001d048282;logic_name=maker_gene	77.6506	38.5223
Zm00001d048284	9	153789000	153909000	Earlier-to-Later	153880862	153883850	-	gramene	protein_coding_gene	ID=gene:Zm00001d048284;biotype=protein_coding;gene_id=Zm00001d048284;logic_name=maker_gene	0.941694	1.4598
Zm00001d048285	9	153789000	153909000	Earlier-to-Later	153885055	153889143	-	gramene	protein_coding_gene	ID=gene:Zm00001d048285;biotype=protein_coding;description=E3 ubiquitin-protein ligase SPL2 [Source:Projected from Arabidopsis thaliana (AT1G54150) UniProtKB/Swiss-Prot%3BAcc:Q9SYH3];gene_id=Zm00001d048285;logic_name=maker_gene	15.8987	13.7586
Zm00001d048288	9	153789000	153909000	Earlier-to-Later	153903511	153904446	+	gramene	protein_coding_gene	ID=gene:Zm00001d048288;biotype=protein_coding;gene_id=Zm00001d048288;logic_name=maker_gene	0.0551058	1.95483
Zm00001d048286	9	153789000	153909000	Earlier-to-Later	153893462	153897261	-	gramene	protein_coding_gene	ID=gene:Zm00001d048286;biotype=protein_coding;gene_id=Zm00001d048286;logic_name=maker_gene	7.77635	40.2152
Zm00001d023584	10	10761000	10899000	Earlier-to-Later	10837097	10837168	-	gramene	tRNA_gene	ID=gene:Zm00001d023584;biotype=tRNA;gene_id=Zm00001d023584;logic_name=maker_trnascan	0	0
Zm00001d023585	10	10761000	10899000	Earlier-to-Later	10842932	10846069	-	gramene	protein_coding_gene	ID=gene:Zm00001d023585;biotype=protein_coding;gene_id=Zm00001d023585;logic_name=maker_gene	0.0236451	0
Zm00001d023587	10	10761000	10899000	Earlier-to-Later	10856361	10862386	+	gramene	protein_coding_gene	ID=gene:Zm00001d023587;biotype=protein_coding;gene_id=Zm00001d023587;logic_name=maker_gene	84.8966	86.7915
Zm00001d023588	10	10761000	10899000	Earlier-to-Later	10863111	10865708	-	gramene	protein_coding_gene	ID=gene:Zm00001d023588;biotype=protein_coding;gene_id=Zm00001d023588;logic_name=maker_gene	0.293307	1.56324
Zm00001d023589	10	10761000	10899000	Earlier-to-Later	10880182	10880255	-	gramene	tRNA_gene	ID=gene:Zm00001d023589;biotype=tRNA;gene_id=Zm00001d023589;logic_name=maker_trnascan	0	0
Zm00001d023582	10	10761000	10899000	Earlier-to-Later	10762553	10767953	+	gramene	protein_coding_gene	ID=gene:Zm00001d023582;biotype=protein_coding;gene_id=Zm00001d023582;logic_name=maker_gene	74.8236	51.3701
Zm00001d023583	10	10761000	10899000	Earlier-to-Later	10822456	10840261	-	gramene	protein_coding_gene	ID=gene:Zm00001d023583;biotype=protein_coding;description=Dynamin-like protein ARC5 [Source:Projected from Arabidopsis thaliana (AT3G19720) UniProtKB/Swiss-Prot%3BAcc:Q84N64];gene_id=Zm00001d023583;logic_name=maker_gene	13.1096	4.156
Zm00001d023716	10	16662000	16821000	Earlier-to-Later	16700019	16705807	-	gramene	protein_coding_gene	ID=gene:Zm00001d023716;biotype=protein_coding;gene_id=Zm00001d023716;logic_name=maker_gene	0.0160299	0.0243251
Zm00001d023719	10	16662000	16821000	Earlier-to-Later	16738052	16738510	+	gramene	protein_coding_gene	ID=gene:Zm00001d023719;biotype=protein_coding;gene_id=Zm00001d023719;logic_name=maker_gene	0	0
Zm00001d023720	10	16662000	16821000	Earlier-to-Later	16779779	16781690	+	gramene	protein_coding_gene	ID=gene:Zm00001d023720;biotype=protein_coding;gene_id=Zm00001d023720;logic_name=maker_gene	0.147941	0.199302
Zm00001d023715	10	16662000	16821000	Earlier-to-Later	16694025	16711740	+	gramene	protein_coding_gene	ID=gene:Zm00001d023715;biotype=protein_coding;gene_id=Zm00001d023715;logic_name=maker_gene	6.4671	3.43907
Zm00001d023717	10	16662000	16821000	Earlier-to-Later	16709998	16713446	-	gramene	protein_coding_gene	ID=gene:Zm00001d023717;biotype=protein_coding;gene_id=Zm00001d023717;logic_name=maker_gene	0	0
Zm00001d023718	10	16662000	16821000	Earlier-to-Later	16725273	16728563	+	gramene	protein_coding_gene	ID=gene:Zm00001d023718;biotype=protein_coding;gene_id=Zm00001d023718;logic_name=maker_gene	0	0
Zm00001d023067	10	16662000	16821000	Earlier-to-Later	16727903	16728468	+	gramene	lincRNA_gene	ID=gene:Zm00001d023067;biotype=lincRNA;gene_id=Zm00001d023067;logic_name=lncrna_gene	0	0
Zm00001d023822	10	23448000	23550000	Earlier-to-Later	23482001	23482452	-	gramene	protein_coding_gene	ID=gene:Zm00001d023822;biotype=protein_coding;gene_id=Zm00001d023822;logic_name=maker_gene	0	0.223656
Zm00001d023823	10	23448000	23550000	Earlier-to-Later	23484842	23488537	+	gramene	protein_coding_gene	ID=gene:Zm00001d023823;biotype=protein_coding;gene_id=Zm00001d023823;logic_name=maker_gene	0	0
Zm00001d023824	10	23448000	23550000	Earlier-to-Later	23507053	23509335	-	gramene	protein_coding_gene	ID=gene:Zm00001d023824;biotype=protein_coding;gene_id=Zm00001d023824;logic_name=maker_gene	116.238	64.2299
Zm00001d023993	10	35064000	35286000	Later-to-Earlier	35139343	35141232	-	gramene	protein_coding_gene	ID=gene:Zm00001d023993;biotype=protein_coding;gene_id=Zm00001d023993;logic_name=maker_gene	0.0445744	0
Zm00001d023090	10	35064000	35286000	Later-to-Earlier	35055011	35065115	-	gramene	lincRNA_gene	ID=gene:Zm00001d023090;biotype=lincRNA;gene_id=Zm00001d023090;logic_name=lncrna_gene	1086.92	743.72
Zm00001d023994	10	35064000	35286000	Later-to-Earlier	35174831	35179918	+	gramene	protein_coding_gene	ID=gene:Zm00001d023994;Name=GLU1;biotype=protein_coding;description=4-hydroxy-7-methoxy-3-oxo-3%2C4-dihydro-2H-1%2C4-benzoxazin-2-yl glucoside beta-D-glucosidase 1%2C chloroplastic [Source:UniProtKB/Swiss-Prot%3BAcc:P49235];gene_id=Zm00001d023994;logic_name=maker_gene	354.752	681.094
Zm00001d024160	10	51198000	52308000	Earlier-to-Later_CEN	51315314	51327171	-	gramene	protein_coding_gene	ID=gene:Zm00001d024160;biotype=protein_coding;gene_id=Zm00001d024160;logic_name=maker_gene	1.27287	1.67691
Zm00001d024164	10	51198000	52308000	Earlier-to-Later_CEN	51618709	51619885	+	gramene	protein_coding_gene	ID=gene:Zm00001d024164;biotype=protein_coding;gene_id=Zm00001d024164;logic_name=maker_gene	2.58038	1.47845
Zm00001d024166	10	51198000	52308000	Earlier-to-Later_CEN	51900072	51900674	-	gramene	protein_coding_gene	ID=gene:Zm00001d024166;biotype=protein_coding;gene_id=Zm00001d024166;logic_name=maker_gene	0.283526	0.29643
Zm00001d024167	10	51198000	52308000	Earlier-to-Later_CEN	52066138	52067673	+	gramene	protein_coding_gene	ID=gene:Zm00001d024167;biotype=protein_coding;gene_id=Zm00001d024167;logic_name=maker_gene	0	0
Zm00001d024168	10	51198000	52308000	Earlier-to-Later_CEN	52225470	52226534	+	gramene	protein_coding_gene	ID=gene:Zm00001d024168;biotype=protein_coding;gene_id=Zm00001d024168;logic_name=maker_gene	0	0
Zm00001d024159	10	51198000	52308000	Earlier-to-Later_CEN	51231078	51241553	-	gramene	protein_coding_gene	ID=gene:Zm00001d024159;biotype=protein_coding;gene_id=Zm00001d024159;logic_name=maker_gene	14.9189	7.23538
Zm00001d024169	10	52329000	52464000	Earlier-to-Later_CEN	52321108	52329461	-	gramene	protein_coding_gene	ID=gene:Zm00001d024169;biotype=protein_coding;gene_id=Zm00001d024169;logic_name=maker_gene	5.24611	3.7252
Zm00001d024171	10	52536000	52704000	Earlier-to-Later_CEN	52662145	52669708	-	gramene	protein_coding_gene	ID=gene:Zm00001d024171;biotype=protein_coding;gene_id=Zm00001d024171;logic_name=maker_gene	27.9999	34.4461
Zm00001d024170	10	52536000	52704000	Earlier-to-Later_CEN	52657634	52660741	-	gramene	protein_coding_gene	ID=gene:Zm00001d024170;biotype=protein_coding;gene_id=Zm00001d024170;logic_name=maker_gene	40.1512	8.45961
Zm00001d024390	10	68388000	68547000	Earlier-to-Later	68460502	68464995	-	gramene	protein_coding_gene	ID=gene:Zm00001d024390;biotype=protein_coding;gene_id=Zm00001d024390;logic_name=maker_gene	0.945725	0.566647
Zm00001d024391	10	68388000	68547000	Earlier-to-Later	68462769	68462840	-	gramene	tRNA_gene	ID=gene:Zm00001d024391;biotype=tRNA;gene_id=Zm00001d024391;logic_name=maker_trnascan	0	0
Zm00001d024392	10	68388000	68547000	Earlier-to-Later	68477775	68478941	-	gramene	protein_coding_gene	ID=gene:Zm00001d024392;biotype=protein_coding;gene_id=Zm00001d024392;logic_name=maker_gene	1.60156	0.502236
Zm00001d024455	10	71619000	71886000	Later-to-Earlier	71687709	71688619	+	gramene	protein_coding_gene	ID=gene:Zm00001d024455;biotype=protein_coding;gene_id=Zm00001d024455;logic_name=maker_gene	0.0561815	0.355135
Zm00001d024456	10	71619000	71886000	Later-to-Earlier	71727868	71728568	-	gramene	protein_coding_gene	ID=gene:Zm00001d024456;biotype=protein_coding;gene_id=Zm00001d024456;logic_name=maker_gene	2.30695	0.863577
Zm00001d024458	10	71619000	71886000	Later-to-Earlier	71754227	71754826	-	gramene	protein_coding_gene	ID=gene:Zm00001d024458;biotype=protein_coding;gene_id=Zm00001d024458;logic_name=maker_gene	0.0475607	0
Zm00001d024459	10	71619000	71886000	Later-to-Earlier	71760042	71760975	+	gramene	protein_coding_gene	ID=gene:Zm00001d024459;biotype=protein_coding;gene_id=Zm00001d024459;logic_name=maker_gene	0	0
Zm00001d024460	10	71619000	71886000	Later-to-Earlier	71764322	71764927	-	gramene	protein_coding_gene	ID=gene:Zm00001d024460;biotype=protein_coding;gene_id=Zm00001d024460;logic_name=maker_gene	0	0
Zm00001d024461	10	71619000	71886000	Later-to-Earlier	71796844	71799614	+	gramene	protein_coding_gene	ID=gene:Zm00001d024461;biotype=protein_coding;gene_id=Zm00001d024461;logic_name=maker_gene	0.0261764	0.0806534
Zm00001d024457	10	71619000	71886000	Later-to-Earlier	71739147	71747481	+	gramene	protein_coding_gene	ID=gene:Zm00001d024457;biotype=protein_coding;gene_id=Zm00001d024457;logic_name=maker_gene	0.00875119	0
Zm00001d024674	10	83151000	83322000	Earlier-to-Later	83251939	83254248	+	gramene	protein_coding_gene	ID=gene:Zm00001d024674;biotype=protein_coding;gene_id=Zm00001d024674;logic_name=maker_gene	11.3683	6.2486
Zm00001d024675	10	83151000	83322000	Earlier-to-Later	83281590	83288964	+	gramene	protein_coding_gene	ID=gene:Zm00001d024675;biotype=protein_coding;gene_id=Zm00001d024675;logic_name=maker_gene	215.855	207.98
Zm00001d024676	10	83151000	83322000	Earlier-to-Later	83290724	83291829	+	gramene	protein_coding_gene	ID=gene:Zm00001d024676;biotype=protein_coding;gene_id=Zm00001d024676;logic_name=maker_gene	0.0258383	0
Zm00001d023138	10	89265000	89319000	Earlier-to-Later	89270288	89271539	-	gramene	lincRNA_gene	ID=gene:Zm00001d023138;biotype=lincRNA;gene_id=Zm00001d023138;logic_name=lncrna_gene	0	0
Zm00001d024814	10	89265000	89319000	Earlier-to-Later	89275166	89276263	-	gramene	protein_coding_gene	ID=gene:Zm00001d024814;biotype=protein_coding;gene_id=Zm00001d024814;logic_name=maker_gene	0	0
Zm00001d024815	10	89265000	89319000	Earlier-to-Later	89308209	89313475	-	gramene	protein_coding_gene	ID=gene:Zm00001d024815;biotype=protein_coding;gene_id=Zm00001d024815;logic_name=maker_gene	198.899	98.1192
Zm00001d025002	10	98718000	98838000	Earlier-to-Later	98768633	98772678	-	gramene	protein_coding_gene	ID=gene:Zm00001d025002;biotype=protein_coding;gene_id=Zm00001d025002;logic_name=maker_gene	8.65269	6.68767
Zm00001d025018	10	99825000	99954000	Later-to-Earlier	99917607	99918841	+	gramene	protein_coding_gene	ID=gene:Zm00001d025018;biotype=protein_coding;gene_id=Zm00001d025018;logic_name=maker_gene	1.57418	76.8207
Zm00001d025034	10	100611000	100719000	Earlier-to-Later	100648946	100657147	-	gramene	protein_coding_gene	ID=gene:Zm00001d025034;biotype=protein_coding;gene_id=Zm00001d025034;logic_name=maker_gene	31.2159	9.2247
Zm00001d025057	10	102021000	102126000	Earlier-to-Later	102026193	102028561	+	gramene	protein_coding_gene	ID=gene:Zm00001d025057;biotype=protein_coding;gene_id=Zm00001d025057;logic_name=maker_gene	14.271	8.30863
Zm00001d025059	10	102021000	102126000	Earlier-to-Later	102054802	102055944	+	gramene	protein_coding_gene	ID=gene:Zm00001d025059;biotype=protein_coding;gene_id=Zm00001d025059;logic_name=maker_gene	0	0
Zm00001d025062	10	102135000	102279000	Earlier-to-Later	102246913	102250054	-	gramene	protein_coding_gene	ID=gene:Zm00001d025062;biotype=protein_coding;gene_id=Zm00001d025062;logic_name=maker_gene	27.3381	76.4286
Zm00001d025063	10	102135000	102279000	Earlier-to-Later	102254458	102258676	-	gramene	protein_coding_gene	ID=gene:Zm00001d025063;biotype=protein_coding;gene_id=Zm00001d025063;logic_name=maker_gene	57.735	34.2003
Zm00001d025060	10	102135000	102279000	Earlier-to-Later	102183855	102201368	+	gramene	protein_coding_gene	ID=gene:Zm00001d025060;biotype=protein_coding;gene_id=Zm00001d025060;logic_name=maker_gene	58.5148	28.689
Zm00001d025172	10	107616000	107775000	Earlier-to-Later	107624584	107624655	-	gramene	tRNA_gene	ID=gene:Zm00001d025172;biotype=tRNA;gene_id=Zm00001d025172;logic_name=maker_trnascan	5195.27	9355.62
Zm00001d025174	10	107616000	107775000	Earlier-to-Later	107649554	107658355	-	gramene	protein_coding_gene	ID=gene:Zm00001d025174;biotype=protein_coding;gene_id=Zm00001d025174;logic_name=maker_gene	21.6961	11.0121
Zm00001d025175	10	107616000	107775000	Earlier-to-Later	107678368	107680629	-	gramene	protein_coding_gene	ID=gene:Zm00001d025175;biotype=protein_coding;gene_id=Zm00001d025175;logic_name=maker_gene	3.17672	3.26539
Zm00001d025176	10	107616000	107775000	Earlier-to-Later	107681754	107685012	-	gramene	protein_coding_gene	ID=gene:Zm00001d025176;biotype=protein_coding;gene_id=Zm00001d025176;logic_name=maker_gene	0	0
Zm00001d025291	10	112842000	112944000	Earlier-to-Later	112919810	112922524	+	gramene	protein_coding_gene	ID=gene:Zm00001d025291;biotype=protein_coding;gene_id=Zm00001d025291;logic_name=maker_gene	20.0905	8.74521
Zm00001d025293	10	112842000	112944000	Earlier-to-Later	112932404	112932475	+	gramene	tRNA_gene	ID=gene:Zm00001d025293;biotype=tRNA;gene_id=Zm00001d025293;logic_name=maker_trnascan	0	0
Zm00001d025374	10	116157000	116358000	Later-to-Earlier	116159439	116160239	+	gramene	protein_coding_gene	ID=gene:Zm00001d025374;biotype=protein_coding;gene_id=Zm00001d025374;logic_name=maker_gene	0	0.102763
Zm00001d025375	10	116157000	116358000	Later-to-Earlier	116183302	116188328	-	gramene	protein_coding_gene	ID=gene:Zm00001d025375;biotype=protein_coding;gene_id=Zm00001d025375;logic_name=maker_gene	1.95057	12.8628
Zm00001d025388	10	116640000	116727000	Earlier-to-Later	116641632	116644025	+	gramene	protein_coding_gene	ID=gene:Zm00001d025388;biotype=protein_coding;gene_id=Zm00001d025388;logic_name=maker_gene	0	0
Zm00001d025389	10	116640000	116727000	Earlier-to-Later	116719903	116722089	-	gramene	protein_coding_gene	ID=gene:Zm00001d025389;biotype=protein_coding;gene_id=Zm00001d025389;logic_name=maker_gene	5.71454	3.824
Zm00001d025390	10	116640000	116727000	Earlier-to-Later	116725257	116727696	+	gramene	protein_coding_gene	ID=gene:Zm00001d025390;biotype=protein_coding;gene_id=Zm00001d025390;logic_name=maker_gene	0	0
Zm00001d025617	10	124077000	124176000	Later-to-Earlier	124144806	124148744	+	gramene	protein_coding_gene	ID=gene:Zm00001d025617;biotype=protein_coding;gene_id=Zm00001d025617;logic_name=maker_gene	199.332	458.182
Zm00001d023166	10	124077000	124176000	Later-to-Earlier	124145056	124145622	+	gramene	lincRNA_gene	ID=gene:Zm00001d023166;biotype=lincRNA;gene_id=Zm00001d023166;logic_name=lncrna_gene	5.64208	8.19174
Zm00001d025618	10	124077000	124176000	Later-to-Earlier	124150806	124152123	+	gramene	protein_coding_gene	ID=gene:Zm00001d025618;biotype=protein_coding;gene_id=Zm00001d025618;logic_name=maker_gene	1.22105	0.613603
Zm00001d026711	10	150795000	150939000	Later-to-Earlier	150827437	150828750	+	gramene	protein_coding_gene	ID=gene:Zm00001d026711;biotype=protein_coding;gene_id=Zm00001d026711;logic_name=maker_gene	0	0.0572648
Zm00001d026712	10	150795000	150939000	Later-to-Earlier	150831479	150833783	-	gramene	protein_coding_gene	ID=gene:Zm00001d026712;biotype=protein_coding;gene_id=Zm00001d026712;logic_name=maker_gene	1.74147	24.4456
